# Supplementary material for: N-[4-(Morpholinodiazen­yl)phen­yl]acetamide
Source: Acta Crystallogr Sect E Struct Rep Online. 2009 Nov 25;65(Pt 12):o3206. doi: 10.1107/S160053680904937X (PMC2972161; doi:10.1107/S160053680904937X)
Supplement: Supplementary file 1 [file e-65-o3206-sup1.cif]

##############################################################################
###                                                                        ###
###        Electronic paper (Acta Crystallographica Section E)             ###
###                                                                        ###
##############################################################################
#                                                                            #
# This CIF contains the data in a paper accepted for publication in Acta     #
# Crystallographica Section E. It conforms to the requirements of Notes      #
# for Authors for Section E, and has been peer reviewed under the auspices   #
# of the IUCr Commission on Journals.                                        #
#                                                                            #
# Full details of the Crystallographic Information File format               #
# are given in the paper "The Crystallographic Information File (CIF):       #
# a New Standard Archive File for Crystallography" by S. R. Hall, F. H.      #
# Allen and I. D. Brown [Acta Cryst. (1991), A47, 655-685].                  #
#                                                                            #
# The current version of the core CIF dictionary is obtainable from          #
# ftp://ftp.iucr.org/pub/cif_core.dic. The current version number is 2.4.    #
#                                                                            #
# Software is freely available for graphical display of the structure(s) in  #
# this CIF.  For information consult the CIF home page http://www.iucr.org/  #
# cif/home.html                                                              #
#                                                                            #
# This file may be used for bona fide research purposes within the           #
# scientific community so long as proper attribution is given to the journal # 
# article from which it was obtained.                                        #
#                                                                            #
##############################################################################
                                             
data_I
_audit_creation_method     SHELXL97
_chemical_name_systematic
;
<i>N</i>-[4-(Morpholinodiazenyl)phenyl]acetamide
;
_chemical_name_common
;
4-[2-(4-acetamidophenyl)diazenyl]morpholine
;
_chemical_formula_moiety     'C12 H16 N4 O2'
_chemical_formula_sum     'C12 H16 N4 O2'
_chemical_formula_iupac     'C12 H16 N4 O2'
_chemical_formula_weight     248.29
_chemical_melting_point     ?
_symmetry_cell_setting     'monoclinic'
_symmetry_space_group_name_H-M     'P 21/c'
_symmetry_space_group_name_Hall     '-P 2ybc'
loop_
    _symmetry_equiv_pos_as_xyz
    'x, y, z'
    '-x, y+1/2, -z+1/2'
    '-x, -y, -z'
    'x, -y-1/2, z-1/2'
_cell_length_a     12.6013(4)
_cell_length_b     10.6114(3)
_cell_length_c     9.2967(2)
_cell_angle_alpha     90
_cell_angle_beta     93.874(2)
_cell_angle_gamma     90
_cell_volume     1240.29(6)
_cell_formula_units_Z     4
_cell_measurement_reflns_used     1544
_cell_measurement_theta_min     3.5
_cell_measurement_theta_max     67.6
_cell_measurement_temperature     90.0(5)
_exptl_crystal_description     'plate'
_exptl_crystal_colour     colorless
_exptl_crystal_size_max     0.23
_exptl_crystal_size_mid     0.17
_exptl_crystal_size_min     0.01
_exptl_crystal_density_diffrn     1.330
_exptl_crystal_density_meas     ?
_exptl_crystal_density_method     'not measured'
_exptl_crystal_F_000     528
_exptl_absorpt_coefficient_mu     0.771
_exptl_absorpt_correction_type     'multi-scan'
_exptl_absorpt_process_details     '(SADABS; Sheldrick, 2004)'
_exptl_absorpt_correction_T_min     0.843
_exptl_absorpt_correction_T_max     0.992
_exptl_special_details
;
;
_diffrn_ambient_temperature     90.0(5)
_diffrn_radiation_type     CuK\a
_diffrn_radiation_wavelength     1.54178
_diffrn_radiation_source     'fine-focus sealed tube'
_diffrn_radiation_monochromator     graphite
_diffrn_measurement_device_type     'Bruker Kappa APEXII CCD area-detector'
_diffrn_measurement_method     'phi and omega scans'
_diffrn_detector_area_resol_mean     ?
_diffrn_reflns_number     11437
_diffrn_reflns_av_R_equivalents     0.053
_diffrn_reflns_av_sigmaI/netI     0.0381
_diffrn_reflns_theta_min     3.5
_diffrn_reflns_theta_max     68.8
_diffrn_reflns_theta_full     66.6
_diffrn_measured_fraction_theta_max     0.982
_diffrn_measured_fraction_theta_full     0.996
_diffrn_reflns_limit_h_min     -15
_diffrn_reflns_limit_h_max     14
_diffrn_reflns_limit_k_min     -12
_diffrn_reflns_limit_k_max     12
_diffrn_reflns_limit_l_min     -7
_diffrn_reflns_limit_l_max     11
_refine_special_details
;
Refinement of <i>F</i>^2^ against ALL reflections. The weighted <i>R</i>-factor
<i>wR</i> and goodness of fit <i>S</i> are based on <i>F</i>^2^, conventional
<i>R</i>-factors <i>R</i> are based on <i>F</i>, with <i>F</i> set to zero for
negative <i>F</i>^2^. The threshold expression of <i>F</i>^2^ >
\s(<i>F</i>^2^) is used only for calculating <i>R</i>-factors(gt) <i>etc</i>.
and is not relevant to the choice of reflections for refinement.
<i>R</i>-factors based on <i>F</i>^2^ are statistically about twice as large
as those based on <i>F</i>, and <i>R</i>- factors based on ALL data will be
even larger.
;
_reflns_number_total     2249
_reflns_number_gt     1655
_reflns_threshold_expression     I>2\s(I)
_refine_ls_structure_factor_coef     Fsqd
_refine_ls_matrix_type     full
_refine_ls_R_factor_all     0.061
_refine_ls_R_factor_gt     0.038
_refine_ls_wR_factor_gt     0.085
_refine_ls_wR_factor_ref     0.095
_refine_ls_goodness_of_fit_ref     1.026
_refine_ls_restrained_S_all     1.026
_refine_ls_number_reflns     2249
_refine_ls_number_parameters     168
_refine_ls_number_restraints     0
_refine_ls_hydrogen_treatment     mixed
_refine_ls_weighting_scheme     calc
_refine_ls_weighting_details
         'calc w=1/[\s^2^(Fo^2^)+(0.0421P)^2^+0.3000P] where P=(Fo^2^+2Fc^2^)/3'
_atom_sites_solution_hydrogens     geom
_atom_sites_solution_primary     direct
_atom_sites_solution_secondary     difmap
_refine_ls_shift/su_max     0.000
_refine_ls_shift/su_mean     0.000
_refine_diff_density_max     0.20
_refine_diff_density_min     -0.20
_refine_ls_extinction_method     'SHELXL97 (Sheldrick, 2008)'
_refine_ls_extinction_coef     0.0012(2)
_refine_ls_extinction_expression
                                  'Fc^*^=kFc[1+0.001xFc^2^\l^3^/sin(2\q)]^-1/4^'
loop_
    _atom_type_symbol
    _atom_type_description
    _atom_type_scat_dispersion_real
    _atom_type_scat_dispersion_imag
    _atom_type_scat_source
    'C' 'C' 0.0181 0.0091
                         'International Tables Vol C Tables 4.2.6.8 and 6.1.1.4'
    'H' 'H' 0.0000 0.0000
                         'International Tables Vol C Tables 4.2.6.8 and 6.1.1.4'
    'N' 'N' 0.0311 0.0180
                         'International Tables Vol C Tables 4.2.6.8 and 6.1.1.4'
    'O' 'O' 0.0492 0.0322
                         'International Tables Vol C Tables 4.2.6.8 and 6.1.1.4'
_computing_data_collection     'APEX2 (Bruker, 2006)'
_computing_cell_refinement     'SAINT (Bruker, 2006)'
_computing_data_reduction     'SAINT (Bruker, 2006)'
_computing_structure_solution     'SHELXS97 (Sheldrick, 2008)'
_computing_structure_refinement     'SHELXL97 (Sheldrick, 2008)'
_computing_molecular_graphics     'ORTEP-3 for Windows (Farrugia, 1997)'
_computing_publication_material     'SHELXTL (Sheldrick, 2008)'
loop_
    _atom_site_type_symbol
    _atom_site_label
    _atom_site_fract_x
    _atom_site_fract_y
    _atom_site_fract_z
    _atom_site_U_iso_or_equiv
    _atom_site_adp_type
    _atom_site_calc_flag
    _atom_site_refinement_flags
    _atom_site_occupancy
    _atom_site_disorder_assembly
    _atom_site_disorder_group
    O O1 0.58539(10) 0.71775(12) 0.68342(13) 0.0281(3) Uani d . 1 . .
    O O2 0.91392(10) -0.19398(12) 0.26306(12) 0.0260(3) Uani d . 1 . .
    N N1 0.63437(11) 0.46590(13) 0.62337(14) 0.0203(3) Uani d . 1 . .
    N N2 0.66849(11) 0.34581(13) 0.61964(14) 0.0198(3) Uani d . 1 . .
    N N3 0.73809(11) 0.32649(13) 0.52939(14) 0.0204(3) Uani d . 1 . .
    N N4 0.88774(11) -0.17257(13) 0.50181(15) 0.0179(3) Uani d . 1 . .
    H H4N 0.8936(14) -0.2115(18) 0.5884(18) 0.021 Uiso d . 1 . .
    C C1 0.52108(14) 0.61813(17) 0.73287(19) 0.0249(4) Uani d . 1 . .
    H H1A 0.4609 0.6025 0.6610 0.030 Uiso calc R 1 . .
    H H1B 0.4914 0.6434 0.8244 0.030 Uiso calc R 1 . .
    C C2 0.58485(14) 0.49823(17) 0.75637(18) 0.0224(4) Uani d . 1 . .
    H H2A 0.6404 0.5104 0.8357 0.027 Uiso calc R 1 . .
    H H2B 0.5376 0.4289 0.7836 0.027 Uiso calc R 1 . .
    C C3 0.69258(14) 0.56752(16) 0.55717(18) 0.0218(4) Uani d . 1 . .
    H H3A 0.7116 0.5419 0.4598 0.026 Uiso calc R 1 . .
    H H3B 0.7591 0.5859 0.6163 0.026 Uiso calc R 1 . .
    C C4 0.62278(15) 0.68384(17) 0.54677(19) 0.0258(4) Uani d . 1 . .
    H H4A 0.6637 0.7550 0.5095 0.031 Uiso calc R 1 . .
    H H4B 0.5611 0.6679 0.4775 0.031 Uiso calc R 1 . .
    C C5 0.77020(13) 0.19715(16) 0.52560(17) 0.0181(4) Uani d . 1 . .
    C C6 0.74615(13) 0.10620(16) 0.62701(17) 0.0199(4) Uani d . 1 . .
    H H6 0.7041 0.1279 0.7044 0.024 Uiso calc R 1 . .
    C C7 0.78367(13) -0.01525(16) 0.61454(17) 0.0192(4) Uani d . 1 . .
    H H7 0.7660 -0.0773 0.6826 0.023 Uiso calc R 1 . .
    C C8 0.84737(13) -0.04798(16) 0.50304(16) 0.0169(4) Uani d . 1 . .
    C C9 0.87227(14) 0.04281(16) 0.40320(17) 0.0188(4) Uani d . 1 . .
    H H9 0.9155 0.0216 0.3270 0.023 Uiso calc R 1 . .
    C C10 0.83377(13) 0.16458(16) 0.41515(17) 0.0186(4) Uani d . 1 . .
    H H10 0.8512 0.2265 0.3468 0.022 Uiso calc R 1 . .
    C C11 0.92053(13) -0.23624(16) 0.38778(17) 0.0189(4) Uani d . 1 . .
    C C12 0.96655(14) -0.36422(16) 0.42131(18) 0.0217(4) Uani d . 1 . .
    H H12A 0.9306 -0.4270 0.3579 0.033 Uiso calc R 1 . .
    H H12B 0.9564 -0.3855 0.5220 0.033 Uiso calc R 1 . .
    H H12C 1.0427 -0.3637 0.4058 0.033 Uiso calc R 1 . .
loop_
    _atom_site_aniso_label
    _atom_site_aniso_U_11
    _atom_site_aniso_U_22
    _atom_site_aniso_U_33
    _atom_site_aniso_U_12
    _atom_site_aniso_U_13
    _atom_site_aniso_U_23
    O1 0.0306(7) 0.0194(7) 0.0348(7) -0.0004(6) 0.0055(6) -0.0053(6)
    O2 0.0442(8) 0.0191(7) 0.0147(6) 0.0039(6) 0.0025(5) -0.0009(5)
    N1 0.0226(7) 0.0150(7) 0.0236(7) 0.0021(6) 0.0038(6) -0.0025(6)
    N2 0.0215(7) 0.0184(8) 0.0195(7) 0.0007(6) 0.0002(6) -0.0021(6)
    N3 0.0221(7) 0.0192(8) 0.0199(7) 0.0012(6) 0.0009(6) -0.0028(6)
    N4 0.0243(8) 0.0160(7) 0.0136(7) 0.0016(6) 0.0025(6) 0.0012(6)
    C1 0.0229(9) 0.0227(10) 0.0293(9) 0.0014(8) 0.0027(8) -0.0037(8)
    C2 0.0232(9) 0.0229(10) 0.0215(9) 0.0006(7) 0.0040(7) -0.0033(8)
    C3 0.0244(9) 0.0168(9) 0.0247(9) -0.0009(8) 0.0042(8) -0.0008(7)
    C4 0.0296(10) 0.0185(9) 0.0294(10) -0.0005(8) 0.0023(8) -0.0016(8)
    C5 0.0173(8) 0.0173(9) 0.0190(8) 0.0002(7) -0.0025(7) -0.0032(7)
    C6 0.0197(9) 0.0225(10) 0.0179(8) -0.0005(7) 0.0029(7) -0.0027(7)
    C7 0.0218(9) 0.0198(9) 0.0162(8) -0.0010(7) 0.0016(7) 0.0010(7)
    C8 0.0185(8) 0.0169(9) 0.0148(8) -0.0001(7) -0.0018(7) -0.0022(7)
    C9 0.0214(8) 0.0198(9) 0.0152(8) 0.0001(7) 0.0018(7) -0.0013(7)
    C10 0.0220(8) 0.0180(9) 0.0157(8) -0.0021(7) 0.0001(7) 0.0023(7)
    C11 0.0207(9) 0.0180(9) 0.0179(9) -0.0009(7) 0.0010(7) -0.0009(7)
    C12 0.0277(9) 0.0182(9) 0.0194(8) 0.0023(8) 0.0030(7) -0.0020(8)
_geom_special_details
;
All e.s.d.'s (except the e.s.d. in the dihedral angle between two l.s. planes)
are estimated using the full covariance matrix. The cell e.s.d.'s are taken
into account individually in the estimation of e.s.d.'s in distances, angles
and torsion angles; correlations between e.s.d.'s in cell parameters are only
used when they are defined by crystal symmetry. An approximate (isotropic)
treatment of cell e.s.d.'s is used for estimating e.s.d.'s involving l.s.
planes.
;
loop_
    _geom_bond_atom_site_label_1
    _geom_bond_atom_site_label_2
    _geom_bond_site_symmetry_2
    _geom_bond_distance
    _geom_bond_publ_flag
    O1 C1 . 1.427(2) ?
    O1 C4 . 1.430(2) ?
    O2 C11 . 1.2407(19) ?
    N1 N2 . 1.346(2) ?
    N1 C2 . 1.463(2) ?
    N1 C3 . 1.463(2) ?
    N2 N3 . 1.2707(19) ?
    N3 C5 . 1.432(2) ?
    N4 C11 . 1.345(2) ?
    N4 C8 . 1.417(2) ?
    N4 H4N . 0.903(17) ?
    C1 C2 . 1.513(2) ?
    C1 H1A . 0.9900 ?
    C1 H1B . 0.9900 ?
    C2 H2A . 0.9900 ?
    C2 H2B . 0.9900 ?
    C3 C4 . 1.515(2) ?
    C3 H3A . 0.9900 ?
    C3 H3B . 0.9900 ?
    C4 H4A . 0.9900 ?
    C4 H4B . 0.9900 ?
    C5 C10 . 1.388(2) ?
    C5 C6 . 1.397(2) ?
    C6 C7 . 1.380(2) ?
    C6 H6 . 0.9500 ?
    C7 C8 . 1.397(2) ?
    C7 H7 . 0.9500 ?
    C8 C9 . 1.388(2) ?
    C9 C10 . 1.387(2) ?
    C9 H9 . 0.9500 ?
    C10 H10 . 0.9500 ?
    C11 C12 . 1.501(2) ?
    C12 H12A . 0.9800 ?
    C12 H12B . 0.9800 ?
    C12 H12C . 0.9800 ?
loop_
    _geom_angle_atom_site_label_1
    _geom_angle_atom_site_label_2
    _geom_angle_atom_site_label_3
    _geom_angle_site_symmetry_1
    _geom_angle_site_symmetry_3
    _geom_angle
    _geom_angle_publ_flag
    C1 O1 C4 . . 109.15(13) ?
    N2 N1 C2 . . 113.52(14) ?
    N2 N1 C3 . . 121.12(14) ?
    C2 N1 C3 . . 115.93(14) ?
    N3 N2 N1 . . 113.93(14) ?
    N2 N3 C5 . . 112.31(14) ?
    C11 N4 C8 . . 127.19(14) ?
    C11 N4 H4N . . 117.5(12) ?
    C8 N4 H4N . . 115.3(12) ?
    O1 C1 C2 . . 111.22(14) ?
    O1 C1 H1A . . 109.4 ?
    C2 C1 H1A . . 109.4 ?
    O1 C1 H1B . . 109.4 ?
    C2 C1 H1B . . 109.4 ?
    H1A C1 H1B . . 108.0 ?
    N1 C2 C1 . . 109.14(14) ?
    N1 C2 H2A . . 109.9 ?
    C1 C2 H2A . . 109.9 ?
    N1 C2 H2B . . 109.9 ?
    C1 C2 H2B . . 109.9 ?
    H2A C2 H2B . . 108.3 ?
    N1 C3 C4 . . 108.78(14) ?
    N1 C3 H3A . . 109.9 ?
    C4 C3 H3A . . 109.9 ?
    N1 C3 H3B . . 109.9 ?
    C4 C3 H3B . . 109.9 ?
    H3A C3 H3B . . 108.3 ?
    O1 C4 C3 . . 111.89(14) ?
    O1 C4 H4A . . 109.2 ?
    C3 C4 H4A . . 109.2 ?
    O1 C4 H4B . . 109.2 ?
    C3 C4 H4B . . 109.2 ?
    H4A C4 H4B . . 107.9 ?
    C10 C5 C6 . . 119.32(16) ?
    C10 C5 N3 . . 115.78(15) ?
    C6 C5 N3 . . 124.83(14) ?
    C7 C6 C5 . . 119.82(15) ?
    C7 C6 H6 . . 120.1 ?
    C5 C6 H6 . . 120.1 ?
    C6 C7 C8 . . 120.77(16) ?
    C6 C7 H7 . . 119.6 ?
    C8 C7 H7 . . 119.6 ?
    C9 C8 C7 . . 119.38(16) ?
    C9 C8 N4 . . 123.00(15) ?
    C7 C8 N4 . . 117.55(14) ?
    C10 C9 C8 . . 119.79(15) ?
    C10 C9 H9 . . 120.1 ?
    C8 C9 H9 . . 120.1 ?
    C9 C10 C5 . . 120.90(16) ?
    C9 C10 H10 . . 119.5 ?
    C5 C10 H10 . . 119.5 ?
    O2 C11 N4 . . 123.37(15) ?
    O2 C11 C12 . . 121.44(15) ?
    N4 C11 C12 . . 115.19(14) ?
    C11 C12 H12A . . 109.5 ?
    C11 C12 H12B . . 109.5 ?
    H12A C12 H12B . . 109.5 ?
    C11 C12 H12C . . 109.5 ?
    H12A C12 H12C . . 109.5 ?
    H12B C12 H12C . . 109.5 ?
loop_
    _geom_torsion_atom_site_label_1
    _geom_torsion_atom_site_label_2
    _geom_torsion_atom_site_label_3
    _geom_torsion_atom_site_label_4
    _geom_torsion_site_symmetry_1
    _geom_torsion_site_symmetry_2
    _geom_torsion_site_symmetry_3
    _geom_torsion_site_symmetry_4
    _geom_torsion
    _geom_torsion_publ_flag
    C2 N1 N2 N3 . . . . -159.87(14) ?
    C3 N1 N2 N3 . . . . -14.8(2) ?
    N1 N2 N3 C5 . . . . -178.35(13) ?
    C4 O1 C1 C2 . . . . 62.57(18) ?
    N2 N1 C2 C1 . . . . -163.16(14) ?
    C3 N1 C2 C1 . . . . 49.87(19) ?
    O1 C1 C2 N1 . . . . -55.31(19) ?
    N2 N1 C3 C4 . . . . 166.58(14) ?
    C2 N1 C3 C4 . . . . -49.15(19) ?
    C1 O1 C4 C3 . . . . -62.36(19) ?
    N1 C3 C4 O1 . . . . 54.28(19) ?
    N2 N3 C5 C10 . . . . 170.70(14) ?
    N2 N3 C5 C6 . . . . -12.3(2) ?
    C10 C5 C6 C7 . . . . -1.4(2) ?
    N3 C5 C6 C7 . . . . -178.36(16) ?
    C5 C6 C7 C8 . . . . 1.3(3) ?
    C6 C7 C8 C9 . . . . -0.5(2) ?
    C6 C7 C8 N4 . . . . 176.59(16) ?
    C11 N4 C8 C9 . . . . -25.5(3) ?
    C11 N4 C8 C7 . . . . 157.45(16) ?
    C7 C8 C9 C10 . . . . 0.0(2) ?
    N4 C8 C9 C10 . . . . -176.97(16) ?
    C8 C9 C10 C5 . . . . -0.2(3) ?
    C6 C5 C10 C9 . . . . 0.9(2) ?
    N3 C5 C10 C9 . . . . 178.10(15) ?
    C8 N4 C11 O2 . . . . -4.0(3) ?
    C8 N4 C11 C12 . . . . 175.96(16) ?
loop_
    _geom_hbond_atom_site_label_D
    _geom_hbond_atom_site_label_H
    _geom_hbond_atom_site_label_A
    _geom_hbond_site_symmetry_A
    _geom_hbond_distance_DH
    _geom_hbond_distance_HA
    _geom_hbond_distance_DA
    _geom_hbond_angle_DHA
    _geom_hbond_publ_flag
    N4 H4N O2 4_556 0.903(17) 1.911(18) 2.8115(18) 174.5(17) .
data_global
_journal_date_recd_electronic     2009-11-11
_journal_date_accepted     2009-11-18
_journal_name_full     'Acta Crystallographica, Section E'
_journal_year     2009
_journal_volume     65
_journal_issue     12
_journal_page_first     o3206
_journal_page_last     o3206
_journal_paper_category     QO
_journal_coeditor_code     GK2239
_publ_contact_author_name     'Ralph Isovitsch'
_publ_contact_author_address
;
Department of Chemistry
Whittier College
13406 Philadelphia Street
Whittier CA 90608
;
_publ_contact_author_email     risovits@whittier.edu
_publ_contact_author_fax     '562 464 4591'
_publ_contact_author_phone     '562 907 4200 x4499'
_publ_section_title
;
<i>N</i>-[4-(Morpholinodiazenyl)phenyl]acetamide
;
loop_
    _publ_author_name
    _publ_author_address
    'Chin, Taylor'
;
Department of Chemistry
Whittier College
13406 Philadelphia Street
Whittier
CA 90608
USA
;
    'Fronczek, Frank R.'
;
Department of Chemistry
Louisiana State University
Baton Rouge
LA 70803
USA
;
    'Isovitsch, Ralph'
;
Department of Chemistry
Whittier College
13406 Philadelphia Street
Whittier
CA 90608
USA
;
