# Supplementary material for: N-[4-(Morpholinodiazen­yl)phen­yl]acetamide
Source: Acta Crystallogr Sect E Struct Rep Online. 2009 Nov 25;65(Pt 12):o3206. doi: 10.1107/S160053680904937X (PMC2972161; doi:10.1107/S160053680904937X)
Supplement: Supplementary file 2 [file e-65-o3206-Isup2.hkl]

# 
# h,k,l, Fc-squared, Fo-squared, sigma(Fo-squared) and status flag 
# 
data_I
_shelx_title ' Ralph18Cu in P2(1)/c' 
_shelx_refln_list_code          4 
_shelx_F_calc_maximum      207.67 
_exptl_crystal_F_000       528.00 
_reflns_d_resolution_high  0.8269 
 
loop_ 
 _symmetry_equiv_pos_as_xyz 
 'x, y, z' 
 '-x, y+1/2, -z+1/2' 
 '-x, -y, -z' 
 'x, -y-1/2, z-1/2' 
 
_cell_length_a    12.6013 
_cell_length_b    10.6114 
_cell_length_c     9.2967 
_cell_angle_alpha  90.000 
_cell_angle_beta   93.874 
_cell_angle_gamma  90.000 
 
_shelx_F_squared_multiplier     1.000 
 
loop_ 
 _refln_index_h 
 _refln_index_k 
 _refln_index_l 
 _refln_F_squared_calc 
 _refln_F_squared_meas 
 _refln_F_squared_sigma 
 _refln_observed_status 
   1   0   0       92.44       87.56      2.39 o 
   2   0   0     1339.18     1267.20     20.85 o 
   3   0   0       12.38       17.23      2.26 o 
   4   0   0     2474.79     2447.23     40.19 o 
   5   0   0      464.47      452.15     22.51 o 
   6   0   0     1856.96     1865.98     55.52 o 
   7   0   0       92.09       93.16      9.71 o 
   8   0   0      423.06      397.17     17.92 o 
   9   0   0        8.72       14.98     12.61 o 
  10   0   0       27.11       30.40      7.71 o 
  11   0   0      135.22      145.98      9.57 o 
  12   0   0      222.09      232.97     26.41 o 
  13   0   0       14.44        6.56      6.63 o 
  14   0   0        4.46        8.24      6.50 o 
  15   0   0       32.29       24.44      9.86 o 
   1   1   0       30.48       33.38      1.42 o 
   2   1   0      511.70      496.63      6.43 o 
   3   1   0    22035.89    22598.62    279.10 o 
   4   1   0      590.34      593.36     10.73 o 
   5   1   0      277.86      256.37      6.85 o 
   6   1   0        0.64        7.56      4.99 o 
   7   1   0      233.76      216.76      8.53 o 
   8   1   0       35.61       31.53      5.65 o 
   9   1   0      874.73      915.59     39.70 o 
  10   1   0       17.35       23.47      5.68 o 
  11   1   0      463.32      460.61     10.22 o 
  12   1   0        2.00        8.53      5.22 o 
  13   1   0        0.29       -3.35      5.17 o 
  14   1   0       12.19       10.62      5.52 o 
  15   1   0       81.73       53.62     11.83 o 
   0   2   0      621.44      610.93     13.02 o 
   1   2   0     1031.39      911.52     11.46 o 
   2   2   0      852.32      833.69      9.25 o 
   3   2   0       45.65       52.04      3.41 o 
   4   2   0       32.39       29.86      3.83 o 
   5   2   0      329.91      325.17      9.35 o 
   6   2   0     1652.06     1653.69     23.24 o 
   7   2   0      126.93      139.87      8.02 o 
   8   2   0       56.00       43.83      7.08 o 
   9   2   0        0.28       -3.09      8.35 o 
  10   2   0       45.23       49.57      6.26 o 
  11   2   0      129.44      125.96      7.01 o 
  12   2   0      374.51      370.49     11.60 o 
  13   2   0        0.11       -5.87      5.87 o 
  14   2   0       92.19      106.67      7.54 o 
  15   2   0        0.07       -5.12      8.28 o 
   1   3   0      352.13      353.68      8.89 o 
   2   3   0      208.02      198.55      5.71 o 
   3   3   0     3929.99     3783.13     40.02 o 
   4   3   0       98.90       95.60      5.05 o 
   5   3   0        5.50        3.19      3.49 o 
   6   3   0        8.89       11.19      3.98 o 
   7   3   0     1440.06     1469.35     20.39 o 
   8   3   0       60.59       57.57      8.47 o 
   9   3   0      100.00      103.87      7.99 o 
  10   3   0       46.81       48.61      5.97 o 
  11   3   0      130.54      126.21      7.20 o 
  12   3   0      192.21      209.93      9.88 o 
  13   3   0        2.07        6.27      5.26 o 
  14   3   0       40.18       30.81      5.65 o 
   0   4   0       29.80       29.96      7.88 o 
   1   4   0       27.16       18.15      8.48 o 
   2   4   0        2.50        2.60      2.94 o 
   3   4   0       85.25       95.59      7.11 o 
   4   4   0     2840.27     2972.34     39.05 o 
   5   4   0      962.91      902.70     14.83 o 
   6   4   0     1105.31     1036.05     14.49 o 
   7   4   0       11.83       18.45      6.96 o 
   8   4   0       62.84       80.70     12.20 o 
   9   4   0       43.70       49.83      6.01 o 
  10   4   0      211.34      223.26      8.45 o 
  11   4   0       18.21       19.20      5.31 o 
  12   4   0        0.07       -0.90      5.56 o 
  13   4   0       49.19       55.89      8.31 o 
  14   4   0      543.36      525.87     18.40 o 
   1   5   0     1635.69     1713.68     32.80 o 
   2   5   0       73.48       66.47      6.37 o 
   3   5   0     1623.92     1748.90     29.93 o 
   4   5   0        0.47        2.65      3.51 o 
   5   5   0       13.47       17.12      4.85 o 
   6   5   0       72.63       70.01      6.09 o 
   7   5   0      243.41      283.84     14.87 o 
   8   5   0      104.27      109.24      7.29 o 
   9   5   0      541.26      551.33     11.01 o 
  10   5   0        1.88       -4.64      4.64 o 
  11   5   0      814.28      880.74     15.65 o 
  12   5   0      146.60      146.36      7.69 o 
  13   5   0      153.66      157.72      8.05 o 
   1   6   0       22.93       23.96      4.90 o 
   2   6   0      174.31      184.82     10.15 o 
   3   6   0        0.32       -0.79      4.82 o 
   4   6   0      319.69      323.02     11.58 o 
   5   6   0      151.20      171.48     10.44 o 
   6   6   0        5.36        8.39      5.77 o 
   7   6   0       41.24       40.71      6.12 o 
   8   6   0      119.42      110.37      7.17 o 
   9   6   0       46.63       53.11      6.17 o 
  10   6   0        1.93        1.80      4.40 o 
  11   6   0        2.20        4.97      5.26 o 
  12   6   0        0.03        6.13      5.52 o 
  13   6   0       91.38       87.53     11.43 o 
   1   7   0       50.39       46.66      7.85 o 
   2   7   0      212.60      205.19     10.13 o 
   3   7   0       14.87       15.31      6.08 o 
   4   7   0        0.04        6.21      6.33 o 
   5   7   0        3.25       -4.25      4.74 o 
   6   7   0       17.90       15.97      5.11 o 
   7   7   0      136.03      127.87      7.50 o 
   8   7   0        0.83       -3.05      4.90 o 
   9   7   0       92.85       82.97      7.78 o 
  10   7   0       13.22       11.10      6.33 o 
  11   7   0       30.80       34.78      7.31 o 
  12   7   0        0.88        3.35      5.66 o 
   0   8   0      446.15      430.63     20.90 o 
   1   8   0      157.11      158.60      9.50 o 
   2   8   0      504.18      475.09     10.53 o 
   3   8   0       10.30       11.30      4.88 o 
   4   8   0      503.15      488.41     10.90 o 
   5   8   0      168.71      158.18      8.97 o 
   6   8   0        3.67       -4.65      4.77 o 
   7   8   0       43.54       38.33      5.68 o 
   8   8   0      114.80       96.22      6.34 o 
   9   8   0        0.86        2.55      5.29 o 
  10   8   0        0.09        0.43      5.37 o 
  11   8   0       25.50       20.82      7.17 o 
   1   9   0       64.54       75.90      6.54 o 
   2   9   0      197.68      188.29      9.79 o 
   3   9   0      567.42      607.03     11.35 o 
   4   9   0      163.08      173.91      7.40 o 
   5   9   0      665.95      565.85     11.07 o 
   6   9   0       52.88       51.39      5.79 o 
   7   9   0       45.77       57.11      5.16 o 
   8   9   0        9.85       15.63      6.38 o 
   9   9   0       40.66       55.97      6.20 o 
  10   9   0       18.80       21.67      6.42 o 
   0  10   0        0.74        1.33      6.84 o 
   1  10   0      138.76      143.46     10.98 o 
   2  10   0        1.02       -4.33      4.55 o 
   3  10   0       26.22       28.09      5.73 o 
   4  10   0      250.13      209.33      8.38 o 
   5  10   0      150.76      151.75      6.98 o 
   6  10   0      856.83      860.83     18.78 o 
   7  10   0       81.31       82.11      7.31 o 
   8  10   0       18.59       25.22      4.97 o 
   9  10   0       12.43       11.49      7.29 o 
   1  11   0        0.25        0.45      4.95 o 
   2  11   0        0.14       -1.78      5.26 o 
   3  11   0       25.35       29.82      7.07 o 
   4  11   0       77.84       85.27      7.66 o 
   5  11   0        0.01       -5.69      5.69 o 
   6  11   0        1.32       20.42      6.56 o 
   7  11   0       91.05       85.56     12.22 o 
   0  12   0        6.07       -5.87      7.86 o 
   1  12   0        0.09        7.70      6.60 o 
   2  12   0       88.82      103.93      7.29 o 
   3  12   0       11.76       22.97      5.80 o 
   4  12   0        0.51       -4.34      8.28 o 
   5  12   0       10.36       -2.76      7.88 o 
 -15   1   1       55.21       53.82      4.98 o 
 -14   1   1        0.00       -3.06      4.65 o 
 -13   1   1       62.68       59.92      6.01 o 
 -12   1   1        2.34       -2.09      4.75 o 
 -11   1   1       66.88       61.55      6.23 o 
 -10   1   1       59.39       67.33      6.55 o 
  -9   1   1       37.84       28.65      9.61 o 
  -8   1   1      133.04      140.55      8.83 o 
  -7   1   1      100.67      109.48      6.64 o 
  -6   1   1      393.90      398.15      9.72 o 
  -5   1   1      483.37      482.36      9.86 o 
  -4   1   1      210.61      190.78      5.81 o 
  -3   1   1      909.16      833.52     10.38 o 
  -2   1   1     4023.34     3641.32     47.70 o 
  -1   1   1     9799.58     9321.73    107.50 o 
   0   1   1       43.88       45.24      1.25 o 
   1   1   1      550.14      504.67      4.56 o 
   2   1   1      266.86      228.81      3.47 o 
   3   1   1    27982.28    29323.28    233.46 o 
   4   1   1      206.62      198.09      4.59 o 
   5   1   1      724.83      714.64     11.31 o 
   6   1   1       13.35       14.77      4.17 o 
   7   1   1      110.13      112.57      6.23 o 
   8   1   1      175.64      192.77     10.56 o 
   9   1   1      156.44      149.24     15.18 o 
  10   1   1        2.98       -0.78      5.45 o 
  11   1   1       55.78       70.00      9.14 o 
  12   1   1       36.63       26.47      5.55 o 
  13   1   1        0.04       -3.15      5.08 o 
  14   1   1      103.08      109.54      7.37 o 
  15   1   1        4.13       -1.97      9.46 o 
 -15   2   1        3.77        6.61      5.46 o 
 -14   2   1      102.53       98.64      7.34 o 
 -13   2   1       27.49       28.60      5.33 o 
 -12   2   1       11.76       16.67      5.03 o 
 -11   2   1       78.32       86.90      6.80 o 
 -10   2   1      148.75      158.02      8.00 o 
  -9   2   1       15.58        7.62      9.06 o 
  -8   2   1      492.93      513.88     14.55 o 
  -7   2   1       40.69       44.97      5.45 o 
  -6   2   1       62.20       67.84      6.93 o 
  -5   2   1        1.16        2.36      4.40 o 
  -4   2   1       48.47       51.51      3.46 o 
  -3   2   1      656.15      593.46      7.03 o 
  -2   2   1      162.60      141.82      3.79 o 
  -1   2   1      303.19      271.09      5.13 o 
   0   2   1      455.18      453.91      7.58 o 
   1   2   1     1558.14     1402.87     16.55 o 
   2   2   1      828.62      768.79     12.83 o 
   3   2   1      254.37      231.65      6.47 o 
   4   2   1     1193.80     1100.93     13.30 o 
   5   2   1     1406.79     1362.94     15.36 o 
   6   2   1     2084.78     2092.64     30.54 o 
   7   2   1      289.60      280.48      8.82 o 
   8   2   1      153.42      125.43     14.39 o 
   9   2   1       62.42       76.34      9.63 o 
  10   2   1       72.25       83.15      8.12 o 
  11   2   1        6.92       10.87      6.22 o 
  12   2   1      204.69      188.21      9.09 o 
  13   2   1       27.36       35.43      5.81 o 
  14   2   1       93.34       92.49      6.83 o 
 -14   3   1        0.12        3.21      4.56 o 
 -13   3   1      193.70      204.44     10.24 o 
 -12   3   1       11.83        7.54      4.82 o 
 -11   3   1       21.79       22.20      6.07 o 
 -10   3   1        1.82       -0.25      5.50 o 
  -9   3   1       32.42       41.70      6.26 o 
  -8   3   1      290.63      289.93     16.18 o 
  -7   3   1        0.34       -1.68      4.69 o 
  -6   3   1       30.33       38.21      4.62 o 
  -5   3   1      149.18      160.99     14.29 o 
  -4   3   1       79.96       80.63      5.35 o 
  -3   3   1      517.10      495.57     10.16 o 
  -2   3   1      332.20      340.49      7.09 o 
  -1   3   1     1541.49     1461.28     17.17 o 
   0   3   1      858.06      851.42     30.28 o 
   1   3   1        8.30        8.39      3.78 o 
   2   3   1      572.43      592.06     10.61 o 
   3   3   1     1026.70      982.87     12.31 o 
   4   3   1      341.80      328.05      6.69 o 
   5   3   1      377.98      363.20      7.57 o 
   6   3   1        1.49        1.16      3.22 o 
   7   3   1      229.17      240.00      8.69 o 
   8   3   1      271.23      272.76     17.62 o 
   9   3   1      341.56      342.59     11.14 o 
  10   3   1      280.14      273.08     11.55 o 
  11   3   1      130.31      119.04      8.82 o 
  12   3   1       68.83       73.14      7.54 o 
  13   3   1        3.23        3.17      5.16 o 
  14   3   1        6.88        7.73      6.54 o 
 -14   4   1      713.60      741.32     12.49 o 
 -13   4   1       21.94       32.42      6.17 o 
 -12   4   1      165.46      173.47     10.20 o 
 -11   4   1        7.41       19.96      5.32 o 
 -10   4   1        0.01        0.18      5.22 o 
  -9   4   1      129.43      142.28      7.72 o 
  -8   4   1      150.12      168.98     17.70 o 
  -7   4   1        8.46       -1.95      6.58 o 
  -6   4   1      221.54      255.37      9.19 o 
  -5   4   1       91.73       92.87      5.37 o 
  -4   4   1     7148.66     7341.49     86.25 o 
  -3   4   1       31.13       22.06      4.03 o 
  -2   4   1      122.79      126.97      5.86 o 
  -1   4   1        0.12        3.17      3.56 o 
   0   4   1     1405.12     1448.09     29.67 o 
   1   4   1      210.40      239.59     10.28 o 
   2   4   1     1742.25     1705.72     38.13 o 
   3   4   1      206.08      196.84      6.27 o 
   4   4   1      551.03      619.56     10.77 o 
   5   4   1      336.79      342.08      8.44 o 
   6   4   1     5575.35     5498.46     54.57 o 
   7   4   1      459.52      453.29     16.32 o 
   8   4   1       26.03       22.61      7.62 o 
   9   4   1       46.59       42.62      6.24 o 
  10   4   1      295.68      296.24     10.67 o 
  11   4   1       62.38       54.28      6.87 o 
  12   4   1       54.95       59.26      7.39 o 
  13   4   1       77.47       73.13      7.58 o 
  14   4   1       68.94       72.66      5.81 o 
 -13   5   1      202.16      189.55      7.71 o 
 -12   5   1        5.00        3.40      4.70 o 
 -11   5   1      796.77      784.26     13.21 o 
 -10   5   1       59.28       50.62      6.06 o 
  -9   5   1       20.80       20.23      5.36 o 
  -8   5   1        4.72        8.00      5.07 o 
  -7   5   1      996.90     1003.28     19.83 o 
  -6   5   1      115.00      152.69     10.55 o 
  -5   5   1        4.20       -3.47      4.37 o 
  -4   5   1       79.68       94.02      6.29 o 
  -3   5   1      386.63      340.77      9.00 o 
  -2   5   1       37.80       61.28      6.15 o 
  -1   5   1     5664.59     5888.10     81.04 o 
   0   5   1      327.67      395.57     19.77 o 
   1   5   1       28.76       33.39      5.03 o 
   2   5   1       97.89       95.65      9.05 o 
   3   5   1     4380.73     4559.79     46.34 o 
   4   5   1       23.20       25.80      3.88 o 
   5   5   1      287.11      277.27      7.97 o 
   6   5   1        1.16       -1.93      5.21 o 
   7   5   1      230.60      217.36     13.34 o 
   8   5   1      569.11      567.07     14.44 o 
   9   5   1      871.33      871.66     17.05 o 
  10   5   1       93.25       95.97      6.84 o 
  11   5   1        1.38        8.64      5.28 o 
  12   5   1      169.40      181.79     10.60 o 
  13   5   1        0.01       -0.65      5.02 o 
 -13   6   1        0.32       -4.47      4.47 o 
 -12   6   1        7.34        3.56      6.09 o 
 -11   6   1        4.66        8.00      5.18 o 
 -10   6   1      422.54      425.49      9.77 o 
  -9   6   1      106.76      106.44      7.07 o 
  -8   6   1      625.46      666.57     18.22 o 
  -7   6   1        0.13        3.46      4.95 o 
  -6   6   1      591.94      551.10     16.17 o 
  -5   6   1        0.89        0.82      8.82 o 
  -4   6   1      367.68      319.84     12.44 o 
  -3   6   1      145.01      138.37     12.26 o 
  -2   6   1       26.92       28.91      6.15 o 
  -1   6   1      134.01      106.53     13.01 o 
   0   6   1       21.99       21.18      5.45 o 
   1   6   1      267.64      282.95     12.10 o 
   2   6   1      914.99      865.61     29.03 o 
   3   6   1      381.82      373.67      9.74 o 
   4   6   1       90.16       99.34      7.58 o 
   5   6   1       51.69       42.78      7.67 o 
   6   6   1       94.85      107.41     10.64 o 
   7   6   1       61.67       63.54      6.26 o 
   8   6   1      195.11      200.32     10.62 o 
   9   6   1      161.48      172.62     10.32 o 
  10   6   1       18.69       26.76      5.54 o 
  11   6   1       67.45       63.84      5.12 o 
  12   6   1      319.06      340.03     16.50 o 
  13   6   1        8.02        7.22      6.39 o 
 -12   7   1       15.08        9.42      4.55 o 
 -11   7   1        9.72        9.53     11.72 o 
 -10   7   1      138.97      126.57      7.84 o 
  -9   7   1       25.65       18.87      5.22 o 
  -8   7   1       51.74       44.16      6.00 o 
  -7   7   1      187.37      181.17      7.72 o 
  -6   7   1       18.90       13.40      5.48 o 
  -5   7   1       55.16       64.44      5.97 o 
  -4   7   1       87.87       70.67      8.80 o 
  -3   7   1      220.15      219.00     11.91 o 
  -2   7   1      244.84      236.26     11.76 o 
  -1   7   1      429.03      418.86     14.20 o 
   0   7   1       52.47       46.54      7.55 o 
   1   7   1       76.71       76.80      7.80 o 
   2   7   1       35.28       32.64      6.77 o 
   3   7   1       44.51       42.28      6.20 o 
   4   7   1        1.05       10.43      6.32 o 
   5   7   1      164.72      171.61      7.49 o 
   6   7   1        1.04       -4.88      4.88 o 
   7   7   1        1.60        0.49      6.03 o 
   8   7   1       24.39       22.53      5.90 o 
   9   7   1      113.77      111.12      7.19 o 
  10   7   1      207.22      188.19      7.48 o 
  11   7   1       43.73       47.18     11.38 o 
  12   7   1        7.45       12.64      5.94 o 
 -11   8   1       40.57       40.88      5.15 o 
 -10   8   1       21.93       24.10      7.85 o 
  -9   8   1       53.81       48.70      6.44 o 
  -8   8   1       37.26       36.30      7.70 o 
  -7   8   1      156.68      160.32      7.19 o 
  -6   8   1       23.77       17.31      5.05 o 
  -5   8   1       13.26       17.07      5.10 o 
  -4   8   1       72.14       82.85      7.08 o 
  -3   8   1       46.33       45.25      5.17 o 
  -2   8   1      308.09      300.95      9.50 o 
  -1   8   1      345.22      363.31      9.36 o 
   0   8   1     2044.08     2011.18     24.09 o 
   1   8   1      913.72      874.91     14.81 o 
   2   8   1      179.23      177.83      7.12 o 
   3   8   1      194.69      207.83      8.24 o 
   4   8   1      109.47      112.96      8.77 o 
   5   8   1        2.01        5.93      4.76 o 
   6   8   1       55.70       73.59      6.81 o 
   7   8   1       52.89       50.77      6.36 o 
   8   8   1       68.60       69.47      6.35 o 
   9   8   1        9.57       10.16      5.01 o 
  10   8   1       57.10       37.38      7.12 o 
  11   8   1        2.08       -5.29      5.29 o 
 -10   9   1        0.05       -4.82      4.82 o 
  -9   9   1       96.02      108.13      7.54 o 
  -8   9   1       11.59       11.26      7.39 o 
  -7   9   1      302.73      294.85     10.26 o 
  -6   9   1      147.99      145.38      8.47 o 
  -5   9   1       71.47       57.66      6.17 o 
  -4   9   1       64.06       58.06      5.60 o 
  -3   9   1     2095.79     2032.00     23.06 o 
  -2   9   1      625.05      563.81     10.79 o 
  -1   9   1      585.93      584.76     12.30 o 
   0   9   1       30.08       19.73      5.89 o 
   1   9   1       30.83       35.42      5.64 o 
   2   9   1       65.22       89.55      6.74 o 
   3   9   1       28.88       18.58      5.70 o 
   4   9   1      931.69      912.52     15.49 o 
   5   9   1      177.18      181.27      8.39 o 
   6   9   1       65.48       77.62      6.49 o 
   7   9   1      128.96      101.21      7.07 o 
   8   9   1       19.69       19.85      4.96 o 
   9   9   1      131.74      117.72      9.32 o 
  10   9   1        0.03       -4.78      4.78 o 
  -9  10   1       10.01        9.40      9.26 o 
  -8  10   1       10.34        6.82      5.94 o 
  -7  10   1        7.15       13.92      5.78 o 
  -6  10   1      212.43      214.31     15.65 o 
  -5  10   1       86.89       79.87      8.28 o 
  -4  10   1       61.09       83.39      6.68 o 
  -3  10   1       44.53       36.75      6.47 o 
  -2  10   1      183.73      174.00      8.82 o 
  -1  10   1      139.31      150.28      7.67 o 
   0  10   1        8.49       17.76      5.55 o 
   1  10   1       30.58       27.34      5.76 o 
   2  10   1        9.20        8.01      5.78 o 
   3  10   1       83.17       90.81      6.72 o 
   4  10   1        1.43       -5.80      5.80 o 
   5  10   1      192.53      202.52      9.10 o 
   6  10   1       90.68      101.14      6.58 o 
   7  10   1      188.36      183.37     11.42 o 
   8  10   1       63.07       54.22      7.52 o 
   9  10   1      119.54      123.69     10.83 o 
  -7  11   1        9.95        5.91      7.88 o 
  -6  11   1        1.91        7.91      6.79 o 
  -5  11   1       67.05       69.11      6.60 o 
  -4  11   1       77.06       79.82      7.37 o 
  -3  11   1       41.71       34.89      5.28 o 
  -2  11   1       27.04       28.84      5.11 o 
  -1  11   1       19.38       19.79      5.19 o 
   0  11   1        5.43       12.51      4.92 o 
   1  11   1       22.06       10.81      5.13 o 
   2  11   1        0.13        4.37      4.86 o 
   3  11   1        8.53        9.62      5.23 o 
   4  11   1       13.92       17.79      7.82 o 
   5  11   1        6.75        7.96      7.11 o 
   6  11   1        4.18       11.43     10.25 o 
   7  11   1       56.64       43.71      7.23 o 
  -5  12   1       65.10       75.70      8.67 o 
  -4  12   1        1.37       -7.88      7.88 o 
  -3  12   1        0.15        2.96     12.02 o 
  -2  12   1        1.10        0.16      4.47 o 
  -1  12   1       19.35       23.22      4.43 o 
   0  12   1       13.90        9.67      5.34 o 
   1  12   1       13.96        8.44      5.97 o 
   2  12   1        4.50       -5.80      5.80 o 
   3  12   1        0.00       -3.50      5.90 o 
 -14   0   2       14.12        8.40      4.56 o 
 -13   0   2       30.58       27.49      6.28 o 
 -12   0   2      154.88      169.25     12.87 o 
 -11   0   2        0.32       -8.18      8.18 o 
 -10   0   2      834.02      851.10     20.47 o 
  -9   0   2       14.39       18.92     13.01 o 
  -8   0   2     1688.76     1800.48     86.90 o 
  -7   0   2     1003.49     1030.02     21.22 o 
  -6   0   2        1.09        0.30      3.89 o 
  -5   0   2       92.92      101.39      6.07 o 
  -4   0   2       17.72       30.30      6.03 o 
  -3   0   2     4630.51     4377.18     56.64 o 
  -2   0   2      842.15      736.56      9.07 o 
  -1   0   2      134.43      135.65      5.04 o 
   0   0   2     4095.61     3749.54     31.26 o 
   1   0   2    20752.90    20779.55    180.73 o 
   2   0   2    43125.23    45587.73    691.84 o 
   3   0   2     2150.54     2252.90     23.72 o 
   4   0   2       41.42       40.67      3.59 o 
   5   0   2        0.08       -0.76      3.41 o 
   6   0   2     1817.07     1881.29     40.63 o 
   7   0   2       22.89       33.04      8.59 o 
   8   0   2       75.06       74.91     15.38 o 
   9   0   2       57.32       51.25     14.98 o 
  10   0   2       69.41       78.33     15.21 o 
  11   0   2        7.11       16.17      8.21 o 
  12   0   2      292.47      289.95     14.70 o 
  13   0   2       60.26       41.34      7.65 o 
  14   0   2       96.97       89.09      8.43 o 
 -15   1   2      204.26      214.18     16.96 o 
 -14   1   2       43.37       48.70      3.94 o 
 -13   1   2       77.81       82.65      5.80 o 
 -12   1   2        1.53       -0.60      5.76 o 
 -11   1   2       93.37       93.89      8.14 o 
 -10   1   2      311.58      322.66      9.92 o 
  -9   1   2        3.92        6.58      8.78 o 
  -8   1   2       24.13       20.12      4.98 o 
  -7   1   2     1451.65     1485.58     22.45 o 
  -6   1   2       41.57       48.09      4.74 o 
  -5   1   2      120.15      128.30      5.82 o 
  -4   1   2      123.90      117.91      4.20 o 
  -3   1   2      525.73      495.60      6.65 o 
  -2   1   2       19.99       13.58      1.72 o 
  -1   1   2     3254.08     3150.86     30.21 o 
   0   1   2      450.82      397.36      4.16 o 
   1   1   2       76.14       56.42      2.59 o 
   2   1   2      101.77      107.09      2.69 o 
   3   1   2     3677.86     3542.78     30.46 o 
   4   1   2     2165.04     2070.72     21.11 o 
   5   1   2     4496.57     4534.88     40.86 o 
   6   1   2       94.30      103.11      6.96 o 
   7   1   2      184.40      195.07      7.79 o 
   8   1   2       29.24       43.38      9.31 o 
   9   1   2      172.59      182.14     12.06 o 
  10   1   2       18.22       11.84      7.34 o 
  11   1   2      336.69      317.17     10.98 o 
  12   1   2      148.17      131.74      7.95 o 
  13   1   2      116.58      118.83      7.14 o 
  14   1   2        1.74        0.25      5.41 o 
 -14   2   2       74.82       71.84      5.50 o 
 -13   2   2      132.60      138.65      6.97 o 
 -12   2   2        2.82        3.55      5.92 o 
 -11   2   2        2.73        1.37      6.07 o 
 -10   2   2      359.39      386.83     11.19 o 
  -9   2   2        7.46        4.02      5.81 o 
  -8   2   2        0.06       10.38      8.70 o 
  -7   2   2        0.27       -1.63      4.40 o 
  -6   2   2       78.99       70.75      7.12 o 
  -5   2   2      298.09      326.38      8.37 o 
  -4   2   2      819.91      851.65     12.92 o 
  -3   2   2      156.66      159.27      5.28 o 
  -2   2   2      103.64       97.12      3.13 o 
  -1   2   2       29.21       31.35      1.90 o 
   0   2   2      232.37      174.23      3.69 o 
   1   2   2     1449.63     1357.02     15.23 o 
   2   2   2      994.57      980.39      9.86 o 
   3   2   2      528.02      504.73      7.64 o 
   4   2   2       19.72       28.13      2.90 o 
   5   2   2      163.42      177.12      5.42 o 
   6   2   2     1094.54     1089.49     13.27 o 
   7   2   2      279.70      280.49     10.07 o 
   8   2   2      881.16      879.47     21.85 o 
   9   2   2       45.74       48.42      6.91 o 
  10   2   2      165.42      149.14      8.67 o 
  11   2   2        6.18        9.87      6.10 o 
  12   2   2        0.36       -0.52      6.76 o 
  13   2   2        3.65       -0.31      4.88 o 
  14   2   2      349.10      375.33     10.71 o 
 -14   3   2      201.51      196.18      6.65 o 
 -13   3   2      141.36      161.08      7.92 o 
 -12   3   2       56.88       54.09      6.63 o 
 -11   3   2       90.86      101.39      7.96 o 
 -10   3   2      347.88      369.83     12.40 o 
  -9   3   2       13.08       19.75      6.86 o 
  -8   3   2       12.02       16.27      9.54 o 
  -7   3   2       32.17       37.05      7.37 o 
  -6   3   2        2.84        4.95      3.97 o 
  -5   3   2      347.76      368.42     11.96 o 
  -4   3   2       37.60       38.57      3.42 o 
  -3   3   2      564.33      559.01      7.99 o 
  -2   3   2        4.12        5.54      2.07 o 
  -1   3   2     3768.86     3687.55     42.78 o 
   0   3   2       56.45       60.18      3.60 o 
   1   3   2       16.61       18.56      2.14 o 
   2   3   2       31.63       40.81      4.12 o 
   3   3   2      707.22      688.90     10.73 o 
   4   3   2        0.05       -1.47      2.52 o 
   5   3   2     1238.53     1201.49     14.76 o 
   6   3   2        4.19        4.13      3.72 o 
   7   3   2       17.71       26.94      8.25 o 
   8   3   2      492.24      517.76     24.92 o 
   9   3   2      321.27      290.33      9.94 o 
  10   3   2        0.46        3.43      5.51 o 
  11   3   2       27.63       45.08      6.46 o 
  12   3   2        0.07       -5.41      5.41 o 
  13   3   2       99.22      103.52     11.10 o 
  14   3   2        4.69        6.49      4.86 o 
 -14   4   2        6.48        3.55      9.11 o 
 -13   4   2      396.36      405.42      8.84 o 
 -12   4   2       80.42       90.42      6.45 o 
 -11   4   2       71.10       81.09      7.77 o 
 -10   4   2      101.62      115.97      7.73 o 
  -9   4   2        0.20       -0.15      4.79 o 
  -8   4   2       15.44       21.82      6.08 o 
  -7   4   2      514.55      527.19     14.45 o 
  -6   4   2        3.36        1.87      4.41 o 
  -5   4   2      277.47      281.84      9.75 o 
  -4   4   2     2360.93     2396.63     39.02 o 
  -3   4   2      695.42      690.86     17.85 o 
  -2   4   2        0.31        0.62      3.81 o 
  -1   4   2        5.01        4.28      4.73 o 
   0   4   2      467.70      485.81     12.20 o 
   1   4   2      190.70      203.29      6.47 o 
   2   4   2      234.21      258.74      8.33 o 
   3   4   2      126.03      128.61      6.86 o 
   4   4   2      166.49      169.40     10.31 o 
   5   4   2      357.07      356.09      9.93 o 
   6   4   2     2021.08     2041.57     27.42 o 
   7   4   2       66.82       66.54      9.02 o 
   8   4   2      276.28      254.10     10.07 o 
   9   4   2        1.12       -3.53      5.32 o 
  10   4   2        3.51        5.06      5.50 o 
  11   4   2      180.98      185.70      8.97 o 
  12   4   2        8.66        6.13      5.28 o 
  13   4   2        3.34        0.26      7.79 o 
  14   4   2       87.56       71.76     11.83 o 
 -13   5   2       39.77       42.44      4.48 o 
 -12   5   2      150.06      147.71      6.60 o 
 -11   5   2     1246.16     1293.36     18.33 o 
 -10   5   2      147.88      139.64      8.42 o 
  -9   5   2      365.91      368.00     12.93 o 
  -8   5   2        0.35        0.26      6.08 o 
  -7   5   2      937.75      935.69     20.18 o 
  -6   5   2       69.73       72.68      8.70 o 
  -5   5   2       65.98       93.48     11.11 o 
  -4   5   2      219.78      221.62      8.80 o 
  -3   5   2      218.75      242.74     10.37 o 
  -2   5   2       60.08       59.37      5.02 o 
  -1   5   2      333.71      394.99     11.35 o 
   0   5   2      688.14      672.54     14.20 o 
   1   5   2      332.92      345.83     10.28 o 
   2   5   2      196.59      217.80      7.81 o 
   3   5   2     1036.84     1077.62     22.08 o 
   4   5   2      236.99      275.89      9.14 o 
   5   5   2       57.24       49.08      5.92 o 
   6   5   2      151.59      161.86      9.18 o 
   7   5   2        5.22        0.48      7.42 o 
   8   5   2       41.48       40.51      6.32 o 
   9   5   2      229.51      233.09     10.10 o 
  10   5   2      197.02      194.24      7.06 o 
  11   5   2       95.57      115.23      7.71 o 
  12   5   2       46.35       38.26      6.56 o 
  13   5   2      212.19      183.20      9.25 o 
 -13   6   2        1.76       -7.10      7.10 o 
 -12   6   2       17.93       15.18      5.37 o 
 -11   6   2       26.84       21.92      4.92 o 
 -10   6   2       48.19       51.11      6.52 o 
  -9   6   2        2.16       -5.82      5.82 o 
  -8   6   2     1766.58     1719.23     26.17 o 
  -7   6   2        8.29        8.83      8.85 o 
  -6   6   2      151.85      160.51      8.43 o 
  -5   6   2       26.43       34.30     13.80 o 
  -4   6   2       28.21        4.34     10.25 o 
  -3   6   2      195.36      224.41     20.11 o 
  -2   6   2       29.34       23.87      6.53 o 
  -1   6   2       29.24       30.24      6.72 o 
   0   6   2      384.25      423.69     15.56 o 
   1   6   2      108.94      124.67      7.68 o 
   2   6   2      310.01      306.53     10.88 o 
   3   6   2       39.14       42.86      6.48 o 
   4   6   2      317.88      340.75     12.04 o 
   5   6   2        0.75        7.55      5.91 o 
   6   6   2       48.63       42.83      9.26 o 
   7   6   2       21.55       20.65      6.85 o 
   8   6   2        1.77       -4.43      5.23 o 
   9   6   2        0.17       -0.90      4.74 o 
  10   6   2       27.97       30.07      6.09 o 
  11   6   2       45.83       52.72      5.67 o 
  12   6   2       43.90       36.41      5.43 o 
 -12   7   2       10.39       26.41     11.43 o 
 -11   7   2       76.68       82.56      5.96 o 
 -10   7   2        1.97       -5.25      5.25 o 
  -9   7   2        1.36       -4.06      5.66 o 
  -8   7   2        0.04        9.41      6.21 o 
  -7   7   2       99.00      104.99      7.94 o 
  -6   7   2      229.90      243.78     12.52 o 
  -5   7   2      363.10      375.55     12.08 o 
  -4   7   2      102.09      103.64      9.73 o 
  -3   7   2        0.68       -9.46     11.43 o 
  -2   7   2      114.21      111.98     16.95 o 
  -1   7   2      324.34      335.12     15.33 o 
   0   7   2      135.40      134.35     10.16 o 
   1   7   2      806.12      784.08     20.41 o 
   2   7   2       14.15        2.08      5.86 o 
   3   7   2     1044.12     1157.90     23.51 o 
   4   7   2      166.66      162.02      8.08 o 
   5   7   2      244.57      262.92      9.01 o 
   6   7   2        0.25       -5.17      5.17 o 
   7   7   2        1.02        7.45      5.23 o 
   8   7   2        0.44        1.44      4.86 o 
   9   7   2       55.96       51.53      7.08 o 
  10   7   2        0.98        1.17      5.61 o 
  11   7   2      200.24      222.45     10.58 o 
  12   7   2       22.87       15.40      6.67 o 
 -11   8   2       86.62      100.55      9.82 o 
 -10   8   2       12.27       27.98      4.81 o 
  -9   8   2        0.20        0.71      5.32 o 
  -8   8   2       71.90       72.78      7.09 o 
  -7   8   2      106.34      117.88      7.65 o 
  -6   8   2       12.53       19.23      5.84 o 
  -5   8   2        2.15        6.46      4.97 o 
  -4   8   2      192.82      189.42      9.47 o 
  -3   8   2      321.48      347.72     11.65 o 
  -2   8   2       40.57       45.49      6.27 o 
  -1   8   2      407.85      434.39     14.14 o 
   0   8   2      966.22      959.73     17.34 o 
   1   8   2      288.82      280.59     10.73 o 
   2   8   2      526.28      512.71     12.23 o 
   3   8   2        3.27        6.29      4.88 o 
   4   8   2      131.49      120.49     10.20 o 
   5   8   2       18.32       18.31      5.21 o 
   6   8   2       58.81       43.42      6.49 o 
   7   8   2      145.40      119.87      7.09 o 
   8   8   2      260.42      269.39     11.00 o 
   9   8   2       22.12       34.95      6.57 o 
  10   8   2       12.05        7.89      6.26 o 
  11   8   2       33.63       23.34      5.50 o 
 -10   9   2       18.24       27.10     11.23 o 
  -9   9   2        6.17       15.70      4.75 o 
  -8   9   2        8.92        7.78      5.97 o 
  -7   9   2        3.89       13.46      6.31 o 
  -6   9   2        1.13       -5.00      5.00 o 
  -5   9   2      197.36      193.73      8.81 o 
  -4   9   2      155.10      153.35      7.93 o 
  -3   9   2      541.16      535.42     14.43 o 
  -2   9   2       18.00       26.29      6.94 o 
  -1   9   2      246.63      275.48     10.83 o 
   0   9   2      160.37      156.64      8.91 o 
   1   9   2        1.82        3.38      6.33 o 
   2   9   2      466.26      455.96     10.89 o 
   3   9   2      490.72      526.76     12.18 o 
   4   9   2       63.15       66.15      7.95 o 
   5   9   2      171.57      165.44      7.75 o 
   6   9   2      179.84      168.77     10.93 o 
   7   9   2       96.73       79.49      7.89 o 
   8   9   2       26.81       14.11      9.15 o 
   9   9   2       53.09       56.64      6.89 o 
  10   9   2        1.37        3.80      4.97 o 
  -9  10   2        0.38        3.15      8.67 o 
  -8  10   2        0.07       -4.84      5.29 o 
  -7  10   2        3.21        1.40      5.03 o 
  -6  10   2        0.66        4.05      5.39 o 
  -5  10   2       20.26       16.27      5.02 o 
  -4  10   2      438.63      484.61     11.95 o 
  -3  10   2       28.83       21.63      6.99 o 
  -2  10   2      681.95      680.43     14.13 o 
  -1  10   2      175.27      177.05      8.63 o 
   0  10   2      483.75      498.07     12.47 o 
   1  10   2       10.50        8.26      4.99 o 
   2  10   2       46.94       51.79      7.99 o 
   3  10   2       25.80       22.64      5.35 o 
   4  10   2       11.64        0.18      4.74 o 
   5  10   2      346.84      335.96     13.03 o 
   6  10   2        3.55       -0.39      5.64 o 
   7  10   2      364.14      403.37     14.67 o 
   8  10   2      115.09      119.31     11.10 o 
  -6  11   2        7.94        8.04      6.82 o 
  -5  11   2       16.96       15.47      6.72 o 
  -4  11   2       11.61        4.60      9.51 o 
  -3  11   2       72.25       74.48      6.41 o 
  -2  11   2       12.30        2.97      4.88 o 
  -1  11   2       85.76       92.10      5.82 o 
   0  11   2        0.11       -1.67      4.26 o 
   1  11   2       54.80       24.77      6.31 o 
   2  11   2       74.47       81.87      6.72 o 
   3  11   2       66.89       54.96      6.78 o 
   4  11   2        4.06       -7.69      8.48 o 
   5  11   2        9.39       -1.17      7.51 o 
   6  11   2       71.66       74.81      9.03 o 
   7  11   2       40.80       30.53      6.13 o 
  -3  12   2       21.14        8.59      7.49 o 
  -2  12   2        6.28        5.57      5.86 o 
  -1  12   2        3.99       -0.23      6.32 o 
   0  12   2       54.95       60.78      6.07 o 
   1  12   2        4.65        2.23      5.74 o 
   2  12   2       23.23       24.66      6.72 o 
   3  12   2       26.99       19.91      6.97 o 
   4  12   2       46.24       72.54     11.83 o 
 -14   1   3       78.78       83.89      5.52 o 
 -13   1   3       50.50       57.86      4.54 o 
 -12   1   3       13.02       11.58      4.27 o 
 -11   1   3        3.57        7.64      5.23 o 
 -10   1   3      110.91      105.39      7.21 o 
  -9   1   3       81.57       91.54      9.74 o 
  -8   1   3       31.12       37.45      9.46 o 
  -7   1   3       11.55       18.01      6.62 o 
  -6   1   3       73.83       86.47      4.66 o 
  -5   1   3     2712.81     2764.57     30.88 o 
  -4   1   3       74.33       87.53      3.63 o 
  -3   1   3      247.86      239.33      4.50 o 
  -2   1   3       69.72       75.34      3.36 o 
  -1   1   3      211.75      195.42      4.84 o 
   0   1   3        0.36       -1.03      1.64 o 
   1   1   3      278.04      231.12      3.82 o 
   2   1   3      807.57      774.37      8.09 o 
   3   1   3       20.58       19.85      2.12 o 
   4   1   3     3454.41     3341.69     28.81 o 
   5   1   3     2849.97     3015.83     56.64 o 
   6   1   3      863.96      847.89     13.40 o 
   7   1   3       19.47       17.81      4.75 o 
   8   1   3        0.23       -5.99      6.66 o 
   9   1   3       26.75       37.64      6.65 o 
  10   1   3        0.21       -2.08      6.89 o 
  11   1   3        0.48        8.69      5.42 o 
  12   1   3        0.82       -4.47      4.92 o 
  13   1   3      101.06       82.34     10.11 o 
  14   1   3        4.53        1.01      4.71 o 
 -14   2   3      161.92      157.35      7.14 o 
 -13   2   3        1.27       -0.53      3.70 o 
 -12   2   3      105.50      115.74      6.53 o 
 -11   2   3       10.03        8.21      6.38 o 
 -10   2   3       70.15       68.82      6.87 o 
  -9   2   3       38.42       35.57      6.35 o 
  -8   2   3      138.03      142.74     21.29 o 
  -7   2   3      572.37      569.72     14.28 o 
  -6   2   3      106.23      108.28      6.89 o 
  -5   2   3        0.46       -3.03      3.24 o 
  -4   2   3      613.32      647.43     11.30 o 
  -3   2   3      104.49      109.58      3.80 o 
  -2   2   3     3596.55     3568.78     36.86 o 
  -1   2   3     1106.83     1101.41     12.09 o 
   0   2   3     4002.16     3926.76     39.72 o 
   1   2   3      100.65       96.88      4.30 o 
   2   2   3        8.20       10.21      2.29 o 
   3   2   3       97.72       97.73      3.56 o 
   4   2   3       13.12       11.85      3.15 o 
   5   2   3      552.00      535.70     11.36 o 
   6   2   3     1844.43     1743.54     23.80 o 
   7   2   3      236.60      247.39     10.38 o 
   8   2   3      320.29      323.58     11.62 o 
   9   2   3      117.53      134.20     10.59 o 
  10   2   3        0.44        0.80      6.83 o 
  11   2   3        8.97        3.47      5.71 o 
  12   2   3        4.12       12.33      5.97 o 
  13   2   3      205.63      217.33      9.96 o 
  14   2   3       44.76       35.06      9.45 o 
 -14   3   3       19.79       25.11      4.58 o 
 -13   3   3        0.69        1.47      5.07 o 
 -12   3   3        8.74       10.45      5.20 o 
 -11   3   3      973.28      985.59     16.00 o 
 -10   3   3      261.08      262.73     10.17 o 
  -9   3   3      302.11      286.85     10.30 o 
  -8   3   3        1.02        4.73     13.40 o 
  -7   3   3       14.55       12.14      7.22 o 
  -6   3   3       19.21       14.21      4.82 o 
  -5   3   3      277.97      282.11     11.40 o 
  -4   3   3      957.45      981.66     13.15 o 
  -3   3   3     1306.48     1293.68     17.00 o 
  -2   3   3      467.40      456.03      7.41 o 
  -1   3   3      307.20      324.80      6.86 o 
   0   3   3      136.75      142.94      8.71 o 
   1   3   3      231.11      209.63      5.97 o 
   2   3   3      794.45      801.39     13.14 o 
   3   3   3      158.86      164.37      6.39 o 
   4   3   3      233.83      237.99      7.50 o 
   5   3   3      123.13      126.08      5.97 o 
   6   3   3      104.04      104.24      6.21 o 
   7   3   3       79.46       81.06     11.11 o 
   8   3   3      366.88      381.49     11.91 o 
   9   3   3     1490.63     1487.97     25.38 o 
  10   3   3      234.80      225.72     10.22 o 
  11   3   3       43.50       47.91      6.67 o 
  12   3   3        0.70        1.05      5.19 o 
  13   3   3       58.96       78.16      8.17 o 
 -14   4   3      348.51      333.72     20.32 o 
 -13   4   3        1.47       -1.70      4.54 o 
 -12   4   3     1023.61     1114.10     14.55 o 
 -11   4   3      154.73      165.29      7.58 o 
 -10   4   3       15.23       15.20      5.16 o 
  -9   4   3      108.49      116.66      6.88 o 
  -8   4   3      251.60      282.09      9.62 o 
  -7   4   3        0.34       -5.41      8.22 o 
  -6   4   3      199.80      251.91     40.23 o 
  -5   4   3      200.53      197.42     11.21 o 
  -4   4   3      169.31      223.08      8.15 o 
  -3   4   3      153.11      176.86      6.45 o 
  -2   4   3      474.34      487.71      9.04 o 
  -1   4   3      251.57      236.84      6.94 o 
   0   4   3      696.33      677.75     10.91 o 
   1   4   3       79.89      100.74      4.90 o 
   2   4   3      110.21      118.46      6.14 o 
   3   4   3        6.79       10.24      3.90 o 
   4   4   3       46.06       47.47      4.71 o 
   5   4   3      643.25      647.23     12.32 o 
   6   4   3       49.16       61.77      6.75 o 
   7   4   3      432.56      438.58     13.16 o 
   8   4   3      701.36      692.79     16.79 o 
   9   4   3       11.80        9.83      6.41 o 
  10   4   3        0.10        6.82      5.36 o 
  11   4   3       40.32       33.28      5.80 o 
  12   4   3       26.99       24.53      5.73 o 
  13   4   3        3.91        1.04      5.27 o 
 -13   5   3        0.14       -3.86      3.86 o 
 -12   5   3       76.44       75.16      7.86 o 
 -11   5   3       93.44      104.83      6.30 o 
 -10   5   3      366.53      362.51      9.75 o 
  -9   5   3     1490.03     1508.70     20.21 o 
  -8   5   3       73.65       82.20      6.65 o 
  -7   5   3      279.42      272.91      9.34 o 
  -6   5   3       63.56       84.55      8.96 o 
  -5   5   3       15.19        3.58      9.26 o 
  -4   5   3        1.23       11.70      5.15 o 
  -3   5   3       57.78       45.02      5.70 o 
  -2   5   3      183.97      214.59     10.99 o 
  -1   5   3       84.35       95.91      6.63 o 
   0   5   3      194.23      229.77      9.80 o 
   1   5   3        0.28       -0.77      3.47 o 
   2   5   3        1.77       -1.91      4.37 o 
   3   5   3       79.91       76.33      6.84 o 
   4   5   3       32.76       33.27      5.50 o 
   5   5   3      233.26      239.89     11.16 o 
   6   5   3       29.98       29.03      8.02 o 
   7   5   3        0.05       -5.41      5.89 o 
   8   5   3        5.40       -1.82      6.01 o 
   9   5   3      339.35      319.26     10.74 o 
  10   5   3      283.88      271.14      9.79 o 
  11   5   3       89.11       75.04      6.62 o 
  12   5   3        2.15       -3.57      7.18 o 
  13   5   3       26.91       14.65      7.18 o 
 -12   6   3        1.28        2.62      4.99 o 
 -11   6   3        0.34        7.61      4.75 o 
 -10   6   3       68.39       66.33      6.03 o 
  -9   6   3        1.71        4.23      5.06 o 
  -8   6   3      917.80      914.07     16.50 o 
  -7   6   3       70.66       78.20      7.07 o 
  -6   6   3     1061.81     1051.50     15.75 o 
  -5   6   3       84.73       85.33     20.11 o 
  -4   6   3      993.28      966.71     28.46 o 
  -3   6   3       72.82       84.66      7.67 o 
  -2   6   3       18.30       13.15      6.91 o 
  -1   6   3       23.58       19.05      5.30 o 
   0   6   3       41.29       49.17      5.85 o 
   1   6   3      246.94      262.11     10.39 o 
   2   6   3      289.03      309.84     10.46 o 
   3   6   3      706.77      732.91     16.90 o 
   4   6   3       89.54      100.02      8.10 o 
   5   6   3       70.75       79.53      6.73 o 
   6   6   3        6.30        5.02      4.99 o 
   7   6   3        9.99       12.00      8.69 o 
   8   6   3       86.57       87.62      8.39 o 
   9   6   3       84.78       97.70      7.95 o 
  10   6   3       80.64       87.22      9.43 o 
  11   6   3      145.27      123.03      7.93 o 
  12   6   3        0.76       -2.62      5.03 o 
 -12   7   3        2.18       -3.33     15.96 o 
 -11   7   3       22.90        5.50      8.55 o 
 -10   7   3       19.76       20.82      7.49 o 
  -9   7   3       11.62       10.43      5.43 o 
  -8   7   3       77.92      100.42      7.64 o 
  -7   7   3       85.41       86.08      7.17 o 
  -6   7   3       82.03       79.26      6.78 o 
  -5   7   3     1078.68     1103.74     16.22 o 
  -4   7   3       15.50       16.03      5.12 o 
  -3   7   3       68.58       67.45      6.63 o 
  -2   7   3       31.35       20.11      7.38 o 
  -1   7   3       27.99       25.37      5.98 o 
   0   7   3       72.67       72.78      7.05 o 
   1   7   3       44.16       59.55      9.62 o 
   2   7   3        5.79        4.62      4.71 o 
   3   7   3      147.43      143.35      7.55 o 
   4   7   3       40.20       32.27      5.89 o 
   5   7   3       89.31      105.29      6.15 o 
   6   7   3      186.82      173.05      9.19 o 
   7   7   3        8.06       18.32      6.25 o 
   8   7   3       14.61        2.55      5.69 o 
   9   7   3        2.91        7.07      6.07 o 
  10   7   3       65.14       47.63      8.48 o 
  11   7   3      344.88      370.41     12.58 o 
 -11   8   3        2.24        7.03      5.19 o 
 -10   8   3      152.87      150.53     11.90 o 
  -9   8   3       22.52       15.24      7.20 o 
  -8   8   3       12.33        7.96      6.41 o 
  -7   8   3       36.21       20.50      6.64 o 
  -6   8   3       25.89       39.34      6.15 o 
  -5   8   3        0.99       -2.49      4.96 o 
  -4   8   3        5.79        2.39      5.13 o 
  -3   8   3        0.97        8.25      4.73 o 
  -2   8   3      129.79      138.20      7.48 o 
  -1   8   3       33.83       38.67      5.62 o 
   0   8   3     1012.62     1010.84     15.91 o 
   1   8   3      109.43      124.45      6.90 o 
   2   8   3     2014.90     2079.63     24.49 o 
   3   8   3       53.94       52.23      5.23 o 
   4   8   3       38.83       34.79      6.89 o 
   5   8   3        0.71        7.91      5.15 o 
   6   8   3      359.95      334.26     13.03 o 
   7   8   3        0.06        5.94      5.79 o 
   8   8   3       11.29       16.51      6.07 o 
   9   8   3        0.02       -0.54      6.59 o 
  10   8   3       49.68       53.10      6.79 o 
 -10   9   3        0.06        0.50      4.68 o 
  -9   9   3      139.78      121.51     13.60 o 
  -8   9   3       79.34       79.78      9.82 o 
  -7   9   3       25.80       26.19      8.25 o 
  -6   9   3        7.60        6.18      4.87 o 
  -5   9   3       87.80       93.81      6.50 o 
  -4   9   3      332.22      310.67      9.77 o 
  -3   9   3       24.09       29.75      5.54 o 
  -2   9   3      195.00      199.40      8.71 o 
  -1   9   3     2024.94     2115.78     27.33 o 
   0   9   3       30.00       34.00      5.44 o 
   1   9   3      127.47      142.42      9.09 o 
   2   9   3       38.68       45.66      6.06 o 
   3   9   3       29.31       19.66      6.13 o 
   4   9   3        1.02       -5.43      5.43 o 
   5   9   3       24.43       32.50      5.98 o 
   6   9   3       99.26       95.33      8.28 o 
   7   9   3       30.84       37.26     10.98 o 
   8   9   3        6.50       -0.10      7.51 o 
   9   9   3        0.03       -5.27      5.27 o 
  -8  10   3      157.97      178.07     11.51 o 
  -7  10   3        6.32        7.58      8.15 o 
  -6  10   3       64.77       63.26     10.74 o 
  -5  10   3       23.69       26.59      7.27 o 
  -4  10   3       38.37       31.13      6.59 o 
  -3  10   3       86.14       98.21      9.35 o 
  -2  10   3       72.97       72.79      7.53 o 
  -1  10   3      191.72      187.89     10.04 o 
   0  10   3      118.10      116.78      8.91 o 
   1  10   3       64.53       58.34      6.12 o 
   2  10   3      262.24      295.44     12.08 o 
   3  10   3        8.36        5.09      5.67 o 
   4  10   3       56.61       60.74      6.60 o 
   5  10   3       33.49       31.96      8.53 o 
   6  10   3       45.67       45.20      8.53 o 
   7  10   3       95.63       96.70      7.88 o 
   8  10   3        0.92       -4.30      5.95 o 
  -6  11   3       15.11       11.64      7.07 o 
  -5  11   3       71.87       57.08      9.06 o 
  -4  11   3        0.04       -4.68      6.18 o 
  -3  11   3      108.51      118.12     10.14 o 
  -2  11   3        0.01       -3.16      6.23 o 
  -1  11   3       14.02       19.04      5.92 o 
   0  11   3      162.22      160.51      9.54 o 
   1  11   3      354.30      394.42     11.97 o 
   2  11   3       94.69      103.03      8.46 o 
   3  11   3        7.81       22.37      7.65 o 
   4  11   3       14.52       12.78     17.54 o 
   5  11   3      107.32      112.91     10.58 o 
   6  11   3       18.23        9.75      6.83 o 
  -3  12   3       69.32       65.36     18.73 o 
  -2  12   3        9.46       17.23      7.38 o 
  -1  12   3        3.87       13.14      6.17 o 
   0  12   3       11.13       10.49      5.16 o 
   1  12   3       17.63       11.93      7.49 o 
   2  12   3        1.46        6.40     11.43 o 
   3  12   3        0.31        9.85      6.41 o 
 -14   0   4      144.07      136.75     12.62 o 
 -13   0   4       53.95       73.23      7.60 o 
 -12   0   4       48.01       45.54      6.71 o 
 -11   0   4       18.81       22.29      6.88 o 
 -10   0   4      431.02      395.79     12.38 o 
  -9   0   4       24.57       22.15      6.11 o 
  -8   0   4      630.04      612.41     29.81 o 
  -7   0   4     1070.95     1078.48     34.39 o 
  -6   0   4      668.35      683.02     20.73 o 
  -5   0   4      294.12      323.44     11.73 o 
  -4   0   4      623.97      644.15     22.91 o 
  -3   0   4       12.33        7.74      3.66 o 
  -2   0   4     1759.24     1740.61     23.33 o 
  -1   0   4      433.12      383.82      8.62 o 
   0   0   4       24.10       49.50      4.03 o 
   1   0   4      293.57      309.49      7.81 o 
   2   0   4       71.39       64.37      3.81 o 
   3   0   4     3761.54     3685.28     52.68 o 
   4   0   4      664.45      607.32     14.42 o 
   5   0   4      278.68      283.08     12.84 o 
   6   0   4      311.63      312.66     14.78 o 
   7   0   4       42.53       61.09     10.30 o 
   8   0   4      153.87      161.45     10.33 o 
   9   0   4       30.90       29.43      8.14 o 
  10   0   4       39.44       30.39     13.11 o 
  11   0   4        0.00       -7.63      7.63 o 
  12   0   4        0.11       -6.48      6.84 o 
  13   0   4       12.65        2.27     18.13 o 
 -14   1   4       19.62       25.30      4.44 o 
 -13   1   4      283.97      312.61     11.51 o 
 -12   1   4       15.37       16.71      4.26 o 
 -11   1   4      180.96      194.14      7.05 o 
 -10   1   4        4.40        7.88      3.87 o 
  -9   1   4        0.26       -0.94      3.75 o 
  -8   1   4      107.48       87.15      9.03 o 
  -7   1   4        4.42       12.60      6.12 o 
  -6   1   4       25.07       40.81      4.40 o 
  -5   1   4     2059.05     2117.01     23.14 o 
  -4   1   4      256.21      283.74      7.34 o 
  -3   1   4      922.52      988.49     14.26 o 
  -2   1   4       14.34       10.31      2.46 o 
  -1   1   4     1524.29     1521.71     14.85 o 
   0   1   4      348.39      340.89      5.16 o 
   1   1   4      236.69      250.53      6.83 o 
   2   1   4      265.17      295.61      6.63 o 
   3   1   4     1382.09     1341.69     17.66 o 
   4   1   4     1108.65     1098.69     13.59 o 
   5   1   4      325.60      344.68      8.11 o 
   6   1   4     1444.48     1448.22     21.13 o 
   7   1   4      106.71       93.73      8.64 o 
   8   1   4       82.26       96.85      6.04 o 
   9   1   4       85.66       88.49      6.50 o 
  10   1   4       21.18       20.25      6.00 o 
  11   1   4       36.94       42.01      6.51 o 
  12   1   4       60.68       60.24      7.07 o 
  13   1   4        0.71        6.61      5.84 o 
 -14   2   4        0.00       -3.56      3.81 o 
 -13   2   4        4.41        0.07      5.21 o 
 -12   2   4      478.03      483.65     12.14 o 
 -11   2   4       11.86        8.49      5.00 o 
 -10   2   4       22.51       15.92      4.35 o 
  -9   2   4       10.91        7.72      4.19 o 
  -8   2   4     1451.96     1374.48     18.35 o 
  -7   2   4      153.58      156.53     12.24 o 
  -6   2   4      213.57      193.12      8.66 o 
  -5   2   4        0.16        1.72      2.68 o 
  -4   2   4       59.16       61.30      3.52 o 
  -3   2   4      337.70      356.26      6.77 o 
  -2   2   4     1787.89     1861.23     18.95 o 
  -1   2   4      146.59      150.35      4.56 o 
   0   2   4      963.09      986.39     15.69 o 
   1   2   4      111.27      121.53      6.07 o 
   2   2   4       58.66       74.24      5.00 o 
   3   2   4      151.72      160.60      5.23 o 
   4   2   4      184.32      176.90      5.73 o 
   5   2   4       42.74       50.45      4.73 o 
   6   2   4      245.76      232.00      9.52 o 
   7   2   4     1223.73     1184.31     26.30 o 
   8   2   4      240.68      253.28      9.20 o 
   9   2   4     1029.06     1045.15     18.34 o 
  10   2   4        4.72        4.30      6.73 o 
  11   2   4       72.18       76.12      8.80 o 
  12   2   4      241.19      224.26     11.56 o 
  13   2   4       47.95       40.18      6.06 o 
 -14   3   4       12.28       13.47      4.64 o 
 -13   3   4       31.75       39.42      6.15 o 
 -12   3   4        6.98        6.45      5.81 o 
 -11   3   4      306.47      334.99     11.35 o 
 -10   3   4        0.02       -1.69      3.87 o 
  -9   3   4      322.91      320.32      8.54 o 
  -8   3   4       52.01       48.69      6.86 o 
  -7   3   4       99.06       92.16     10.32 o 
  -6   3   4      259.96      255.07     11.27 o 
  -5   3   4        2.10       -3.27      3.27 o 
  -4   3   4      125.05      129.93      4.96 o 
  -3   3   4        2.99       -0.36      2.36 o 
  -2   3   4      229.88      220.16      6.40 o 
  -1   3   4      484.18      537.42      9.75 o 
   0   3   4      406.23      429.53      7.51 o 
   1   3   4     1381.31     1371.87     14.71 o 
   2   3   4      184.66      186.33      8.26 o 
   3   3   4        0.33       -1.59      4.19 o 
   4   3   4       33.95       34.77      4.92 o 
   5   3   4        0.46       -0.17      5.03 o 
   6   3   4        2.38       13.55     12.42 o 
   7   3   4      225.39      231.92      9.82 o 
   8   3   4       22.82       14.81      6.77 o 
   9   3   4      113.17      111.72     12.34 o 
  10   3   4      116.56      114.72      9.23 o 
  11   3   4        0.26        9.72      6.81 o 
  12   3   4      112.08      106.63      9.05 o 
  13   3   4        0.01       -8.95      9.22 o 
 -13   4   4       47.03       45.08      5.38 o 
 -12   4   4      229.74      238.03     11.19 o 
 -11   4   4      182.53      169.56      9.11 o 
 -10   4   4       53.13       68.93      9.81 o 
  -9   4   4      131.32      131.45      5.96 o 
  -8   4   4       47.39       55.50      4.94 o 
  -7   4   4       40.16       51.14      4.84 o 
  -6   4   4       29.31       34.63      6.22 o 
  -5   4   4       79.32       75.40      7.22 o 
  -4   4   4        5.49        3.56      3.58 o 
  -3   4   4      391.21      397.23      9.74 o 
  -2   4   4      514.30      554.63     12.80 o 
  -1   4   4       22.56       27.80      4.97 o 
   0   4   4       29.62       43.23      4.09 o 
   1   4   4       22.44       21.68      3.66 o 
   2   4   4        2.21        6.43      3.76 o 
   3   4   4       59.07       60.92      6.37 o 
   4   4   4       14.07       11.28      5.55 o 
   5   4   4      120.06      124.43     11.81 o 
   6   4   4       98.04       95.19      8.42 o 
   7   4   4      879.22      875.00     21.93 o 
   8   4   4       68.22       74.15      7.57 o 
   9   4   4       40.55       44.79      6.93 o 
  10   4   4      102.81       99.93      8.16 o 
  11   4   4       16.53        6.97      5.63 o 
  12   4   4      186.47      175.98      9.83 o 
 -13   5   4      233.79      249.75     19.53 o 
 -12   5   4       52.57       56.44      6.57 o 
 -11   5   4       50.61       61.96      7.81 o 
 -10   5   4       15.66       16.82      5.83 o 
  -9   5   4      649.40      641.15     11.70 o 
  -8   5   4      620.10      570.42     11.85 o 
  -7   5   4        0.65       -1.89      4.91 o 
  -6   5   4       54.37       59.40      4.89 o 
  -5   5   4      564.92      573.80     15.31 o 
  -4   5   4       53.43       60.27     12.37 o 
  -3   5   4        0.32        1.18      4.96 o 
  -2   5   4      107.26      115.64      7.61 o 
  -1   5   4       30.69       37.03      5.74 o 
   0   5   4       41.28       52.67      9.53 o 
   1   5   4      148.87      139.23      8.08 o 
   2   5   4        1.85        0.96      4.78 o 
   3   5   4      401.51      421.70     14.24 o 
   4   5   4      505.27      523.31     13.16 o 
   5   5   4        8.81       -6.78      7.00 o 
   6   5   4       18.00       18.16      7.16 o 
   7   5   4       57.12       61.08      6.96 o 
   8   5   4      283.07      270.13     10.75 o 
   9   5   4      122.55      119.92      9.52 o 
  10   5   4        0.39       -1.57      5.25 o 
  11   5   4       54.83       46.59      7.03 o 
  12   5   4       90.11       95.47      7.14 o 
 -12   6   4       28.27       25.30      9.01 o 
 -11   6   4       68.11       80.05      7.64 o 
 -10   6   4       55.11       58.56      7.81 o 
  -9   6   4       25.98       20.21      7.43 o 
  -8   6   4      291.26      301.62     14.18 o 
  -7   6   4      763.57      749.23     14.19 o 
  -6   6   4     2365.74     2318.76     27.72 o 
  -5   6   4      452.02      460.13     12.69 o 
  -4   6   4        5.06        7.88      6.54 o 
  -3   6   4       75.23       81.81      8.18 o 
  -2   6   4      269.06      278.14     14.61 o 
  -1   6   4       14.60       20.62      5.63 o 
   0   6   4      361.79      390.05     12.08 o 
   1   6   4      366.93      371.94     10.69 o 
   2   6   4        0.91        0.95      4.50 o 
   3   6   4        0.63       -6.65      8.51 o 
   4   6   4       16.77       15.97      6.46 o 
   5   6   4        0.41        4.87      6.85 o 
   6   6   4      968.12     1003.15     22.83 o 
   7   6   4      183.19      168.24     10.34 o 
   8   6   4       10.17        3.27      6.49 o 
   9   6   4        0.02       -5.84      5.84 o 
  10   6   4        8.50        2.32      6.25 o 
  11   6   4       24.19       12.69      6.78 o 
 -11   7   4        0.05       -6.01      6.01 o 
 -10   7   4        0.24        1.32      6.67 o 
  -9   7   4      105.62      109.36     10.76 o 
  -8   7   4        8.28        0.24      8.12 o 
  -7   7   4       14.87       29.64      9.22 o 
  -6   7   4       17.92       15.20      9.68 o 
  -5   7   4      986.55      977.00     22.64 o 
  -4   7   4        2.93       -1.54      5.69 o 
  -3   7   4     1390.84     1354.44     23.47 o 
  -2   7   4      747.17      728.67     17.93 o 
  -1   7   4      289.72      279.10     12.47 o 
   0   7   4      261.87      269.65     22.72 o 
   1   7   4       85.57       96.61      9.11 o 
   2   7   4       37.31       40.24      6.30 o 
   3   7   4     2245.48     2212.74     32.40 o 
   4   7   4      922.83      919.30     21.46 o 
   5   7   4     1030.78      984.11     22.49 o 
   6   7   4      112.82      101.03      9.48 o 
   7   7   4        0.02       -0.62      8.81 o 
   8   7   4        0.69       -5.52      5.69 o 
   9   7   4        1.45       -1.86      5.45 o 
  10   7   4       29.45       24.60      8.88 o 
  11   7   4        0.39       -2.13      7.86 o 
 -10   8   4        0.01        1.54      5.31 o 
  -9   8   4        3.70       -6.36      6.36 o 
  -8   8   4       20.57        4.88      7.39 o 
  -7   8   4      100.48       88.72      9.19 o 
  -6   8   4      314.91      333.12     13.91 o 
  -5   8   4      295.34      301.26     11.03 o 
  -4   8   4      141.46      141.05      8.50 o 
  -3   8   4        0.14        2.81      5.09 o 
  -2   8   4       59.34       60.87      7.68 o 
  -1   8   4      108.11      123.25     10.11 o 
   0   8   4      764.60      747.54     19.31 o 
   1   8   4     1306.99     1301.45     37.28 o 
   2   8   4      342.73      337.27     12.25 o 
   3   8   4        0.00        1.22      6.70 o 
   4   8   4      155.17      162.88      9.78 o 
   5   8   4        3.28        3.10      6.69 o 
   6   8   4      139.23      125.52     14.39 o 
   7   8   4       84.17       81.46      7.41 o 
   8   8   4       10.57        9.31      7.58 o 
   9   8   4       52.22       48.05      9.84 o 
  10   8   4       35.52       23.42      5.88 o 
  -9   9   4      371.88      373.31     28.22 o 
  -8   9   4       39.47       37.69      7.10 o 
  -7   9   4       68.91       61.85      8.56 o 
  -6   9   4       36.02       42.65      7.89 o 
  -5   9   4       88.92       91.45      7.37 o 
  -4   9   4        7.80       12.02      5.65 o 
  -3   9   4      450.00      457.52     12.41 o 
  -2   9   4      517.70      556.98     13.81 o 
  -1   9   4        2.93        1.31      6.62 o 
   0   9   4       47.56       62.53      9.66 o 
   1   9   4       45.85       51.28      6.79 o 
   2   9   4       18.53       21.35      6.30 o 
   3   9   4        8.93        5.54      5.73 o 
   4   9   4       92.20       84.28      6.86 o 
   5   9   4      251.81      222.97     11.88 o 
   6   9   4        4.90        8.67      5.23 o 
   7   9   4        2.14        0.36      6.31 o 
   8   9   4        6.51        2.55      6.12 o 
   9   9   4       69.09       83.98     15.77 o 
  -8  10   4        5.98       -6.13      6.13 o 
  -7  10   4       43.69       53.07      7.03 o 
  -6  10   4       72.17       91.12      8.64 o 
  -5  10   4       16.68       13.50      7.24 o 
  -4  10   4      136.22      150.88     10.05 o 
  -3  10   4       13.67       10.32      5.82 o 
  -2  10   4        0.02       -1.16      5.50 o 
  -1  10   4       69.07       65.66      7.04 o 
   0  10   4      373.91      393.11     14.41 o 
   1  10   4       22.11       24.37      7.34 o 
   2  10   4      381.69      341.53     12.23 o 
   3  10   4      126.96      138.64      9.53 o 
   4  10   4      138.62      148.83      8.77 o 
   5  10   4        8.66       13.15      6.51 o 
   6  10   4        3.50       -5.99      6.74 o 
   7  10   4      138.88      133.18      9.48 o 
  -6  11   4       40.38       60.32     11.83 o 
  -5  11   4       46.36       38.07      7.94 o 
  -4  11   4       40.83       49.17      7.19 o 
  -3  11   4       73.16       61.86      8.17 o 
  -2  11   4        0.09        8.61      6.93 o 
  -1  11   4        3.96       13.93      7.05 o 
   0  11   4       73.93       68.42      8.61 o 
   1  11   4       67.78       70.37      8.56 o 
   2  11   4       15.42       13.27      5.94 o 
   3  11   4       27.72       31.27      8.78 o 
   4  11   4       30.98       47.23     10.84 o 
   5  11   4      109.14      111.97     10.06 o 
 -14   1   5       17.62       13.01      6.69 o 
 -13   1   5       94.76       90.51      6.22 o 
 -12   1   5       38.11       33.20      4.53 o 
 -11   1   5       10.70        9.86      4.23 o 
 -10   1   5       36.31       36.31      5.13 o 
  -9   1   5       89.80       93.87      7.09 o 
  -8   1   5        0.01       -4.43      4.43 o 
  -7   1   5       84.70       85.78      7.67 o 
  -6   1   5        2.25       -4.14      4.14 o 
  -5   1   5      241.22      219.32      6.99 o 
  -4   1   5      784.16      862.38     11.14 o 
  -3   1   5      393.10      407.61      6.52 o 
  -2   1   5       86.84       95.72      3.76 o 
  -1   1   5      402.75      426.59      6.25 o 
   0   1   5       95.43       94.19      3.53 o 
   1   1   5      339.07      334.79      5.49 o 
   2   1   5       87.78       92.13      3.86 o 
   3   1   5      548.92      562.69      8.24 o 
   4   1   5      107.39      115.27      5.49 o 
   5   1   5      394.07      389.66      9.94 o 
   6   1   5      546.36      556.50     22.90 o 
   7   1   5        5.18       10.91      5.02 o 
   8   1   5       47.25       47.96      5.93 o 
   9   1   5       38.98       43.15      6.40 o 
  10   1   5        1.26        5.98      6.31 o 
  11   1   5        0.03        2.82      6.61 o 
  12   1   5       54.79       58.39      6.95 o 
  13   1   5        9.67        7.10     14.19 o 
 -13   2   5       76.67       80.60      6.72 o 
 -12   2   5      186.97      167.63      7.75 o 
 -11   2   5        2.13        2.74      4.52 o 
 -10   2   5      182.70      164.51      8.07 o 
  -9   2   5       10.42       11.19      5.54 o 
  -8   2   5      523.44      519.53     14.10 o 
  -7   2   5      114.75      100.90      7.58 o 
  -6   2   5      599.66      598.87     12.20 o 
  -5   2   5      149.48      141.43      6.46 o 
  -4   2   5      433.26      446.68      8.28 o 
  -3   2   5       92.04      105.13      4.44 o 
  -2   2   5     1433.63     1511.71     16.99 o 
  -1   2   5      850.85      935.63     10.63 o 
   0   2   5      192.06      195.68      5.02 o 
   1   2   5       16.38       32.45      4.75 o 
   2   2   5     2397.06     2383.25     24.30 o 
   3   2   5       80.62       94.85      4.08 o 
   4   2   5      216.28      203.18      6.31 o 
   5   2   5      138.02      168.22     13.55 o 
   6   2   5        7.65        6.11      5.26 o 
   7   2   5      838.31      764.74     15.59 o 
   8   2   5      150.73      153.81      7.71 o 
   9   2   5      323.39      347.46     11.33 o 
  10   2   5       71.32       65.88      7.55 o 
  11   2   5       21.54       10.15      8.22 o 
  12   2   5        6.44        9.34     18.72 o 
 -13   3   5       28.28       28.46      5.19 o 
 -12   3   5       56.64       55.39      6.89 o 
 -11   3   5      211.93      189.90      9.67 o 
 -10   3   5      485.48      479.28     15.50 o 
  -9   3   5     2004.92     1892.44     35.03 o 
  -8   3   5        9.37        5.09      6.04 o 
  -7   3   5      627.87      609.07     16.13 o 
  -6   3   5       10.60       15.79      5.86 o 
  -5   3   5      421.36      441.45     10.39 o 
  -4   3   5      143.98      152.65      6.29 o 
  -3   3   5       59.91       53.17      4.27 o 
  -2   3   5       61.45       61.41      3.86 o 
  -1   3   5     1188.07     1260.22     19.07 o 
   0   3   5       29.87       42.97      3.34 o 
   1   3   5      352.70      365.01      7.57 o 
   2   3   5       50.78       48.73      4.26 o 
   3   3   5        0.02       -3.85      3.85 o 
   4   3   5       75.59       78.81      6.14 o 
   5   3   5      107.86       82.51     12.13 o 
   6   3   5        1.15       26.32      7.83 o 
   7   3   5        8.33       10.36      7.71 o 
   8   3   5       15.87       24.03      6.72 o 
   9   3   5      246.65      236.51     11.02 o 
  10   3   5     1507.29     1689.68     36.56 o 
  11   3   5      159.67      155.67     12.00 o 
  12   3   5      371.54      328.47     13.89 o 
 -13   4   5       17.13       21.99      4.72 o 
 -12   4   5      162.49      163.49      8.91 o 
 -11   4   5       56.42       44.76      7.38 o 
 -10   4   5      158.75      170.23      9.18 o 
  -9   4   5       35.55       28.52      5.68 o 
  -8   4   5      132.18      140.70     11.24 o 
  -7   4   5      140.81      145.99      9.72 o 
  -6   4   5      149.46      169.18      9.13 o 
  -5   4   5        7.73       11.30      5.29 o 
  -4   4   5      296.34      311.66      9.73 o 
  -3   4   5       21.44       29.26      4.76 o 
  -2   4   5       15.40       19.80      5.33 o 
  -1   4   5      219.56      224.55      8.77 o 
   0   4   5        0.60        8.28      3.62 o 
   1   4   5       15.93       11.08      4.96 o 
   2   4   5      187.49      181.04      7.04 o 
   3   4   5        1.73        1.33      4.43 o 
   4   4   5        0.54       -3.75      7.48 o 
   5   4   5        6.24       13.18      9.33 o 
   6   4   5       16.69       25.18      8.18 o 
   7   4   5      252.16      260.07     13.85 o 
   8   4   5        0.14        2.59      7.16 o 
   9   4   5       44.63       57.92      7.62 o 
  10   4   5      182.72      170.10     12.81 o 
  11   4   5       52.04       67.07     10.61 o 
  12   4   5      219.84      197.05     15.19 o 
 -12   5   5       46.92       47.12      5.86 o 
 -11   5   5       18.61        4.38      7.47 o 
 -10   5   5       39.83       29.14      5.71 o 
  -9   5   5        9.53        8.92      5.08 o 
  -8   5   5      331.33      300.07     15.96 o 
  -7   5   5      256.06      265.76     11.72 o 
  -6   5   5       53.12       61.91      7.06 o 
  -5   5   5      238.52      236.68     12.18 o 
  -4   5   5        0.10       -1.92      5.22 o 
  -3   5   5      216.18      195.89      8.08 o 
  -2   5   5       75.59       75.71      6.39 o 
  -1   5   5       11.17        8.87      4.38 o 
   0   5   5        0.70        0.76      4.16 o 
   1   5   5        2.33        2.40      4.30 o 
   2   5   5       56.53       42.05      6.90 o 
   3   5   5      221.83      204.88     10.50 o 
   4   5   5       19.28        9.73      7.86 o 
   5   5   5      102.42      118.47     12.63 o 
   6   5   5       43.65       45.16     10.73 o 
   7   5   5        0.03        3.15      7.68 o 
   8   5   5       13.24        5.21      7.22 o 
   9   5   5      172.59      157.49     10.54 o 
  10   5   5        0.75       -3.42      7.12 o 
  11   5   5        7.17       29.32      8.02 o 
 -12   6   5        1.62       -2.11      6.55 o 
 -11   6   5        3.45        4.69      5.20 o 
 -10   6   5        0.24        2.89      6.09 o 
  -9   6   5        6.85        5.95      6.40 o 
  -8   6   5       25.81       36.75      8.12 o 
  -7   6   5      365.68      372.12     20.16 o 
  -6   6   5      344.40      383.91     14.28 o 
  -5   6   5      480.19      513.67     15.54 o 
  -4   6   5       64.82       81.71      7.64 o 
  -3   6   5       72.41       65.78      7.32 o 
  -2   6   5      716.98      659.15     18.05 o 
  -1   6   5      252.52      250.89      9.29 o 
   0   6   5      320.94      301.06     11.36 o 
   1   6   5       65.80       67.29      6.42 o 
   2   6   5       87.30       86.44      7.11 o 
   3   6   5      174.04      158.01     10.71 o 
   4   6   5        4.34        4.09      7.56 o 
   5   6   5      234.24      240.40     15.78 o 
   6   6   5      933.73      870.67     26.73 o 
   7   6   5        9.38        8.30      7.93 o 
   8   6   5       32.77       19.37      7.68 o 
   9   6   5       33.04        8.52     11.57 o 
  10   6   5        8.64       20.10     14.98 o 
  11   6   5        8.17       13.80     12.61 o 
 -11   7   5       52.67       65.07      8.63 o 
 -10   7   5       19.20       10.34     10.89 o 
  -9   7   5        2.45       10.25      6.98 o 
  -8   7   5        0.60        6.77      7.54 o 
  -7   7   5       26.98       37.17      8.01 o 
  -6   7   5        2.62        5.76      7.01 o 
  -5   7   5       32.95       20.52      7.81 o 
  -4   7   5     1359.75     1320.87     28.76 o 
  -3   7   5      303.33      328.19     12.11 o 
  -2   7   5      198.49      209.97     10.55 o 
  -1   7   5       17.06       19.36      9.10 o 
   0   7   5       33.42       30.39      6.94 o 
   1   7   5       16.85       21.66      6.85 o 
   2   7   5      306.80      284.20     12.39 o 
   3   7   5      271.60      261.39     13.34 o 
   4   7   5      160.28      142.24      8.75 o 
   5   7   5       92.85       94.56      8.36 o 
   6   7   5       46.62       48.31      7.40 o 
   7   7   5      159.66      153.15     10.61 o 
   8   7   5       45.08       38.19     11.90 o 
   9   7   5        7.19       28.38     15.37 o 
  10   7   5        3.25      -11.43     13.01 o 
 -10   8   5       11.41       18.20      6.79 o 
  -9   8   5       13.01        7.74      5.84 o 
  -8   8   5      176.43      164.56     13.78 o 
  -7   8   5        0.43        2.64      7.18 o 
  -6   8   5       96.66       78.54      7.34 o 
  -5   8   5       26.22       25.30      6.15 o 
  -4   8   5        3.07       -1.68      6.49 o 
  -3   8   5       44.40       37.16      6.69 o 
  -2   8   5      518.85      515.71     14.73 o 
  -1   8   5      276.20      293.45     13.07 o 
   0   8   5        7.00       15.72      6.49 o 
   1   8   5        5.89       11.82      6.59 o 
   2   8   5      370.60      381.95     14.86 o 
   3   8   5      536.75      547.27     19.08 o 
   4   8   5      247.35      235.45     11.04 o 
   5   8   5       30.35       22.61      7.50 o 
   6   8   5      162.62      156.51     10.31 o 
   7   8   5       94.12       99.68     13.50 o 
   8   8   5      192.32      169.08      9.53 o 
   9   8   5       12.11        3.15     13.01 o 
  -8   9   5       44.05       26.91      6.12 o 
  -7   9   5       29.64       26.84      7.09 o 
  -6   9   5       25.47       23.75      8.29 o 
  -5   9   5       38.31       38.51      7.37 o 
  -4   9   5        0.02       -0.30      5.16 o 
  -3   9   5        0.08        0.70      5.09 o 
  -2   9   5       35.85       37.78      7.94 o 
  -1   9   5        0.01        0.57      6.42 o 
   0   9   5      314.86      327.29     13.43 o 
   1   9   5       31.98       34.52      6.60 o 
   2   9   5        0.15       10.35     10.24 o 
   3   9   5        3.80        2.47      7.06 o 
   4   9   5      116.80      112.37      9.40 o 
   5   9   5        4.49        5.52     15.77 o 
   6   9   5       16.18       18.30      6.66 o 
   7   9   5       18.11        8.27      6.62 o 
  -7  10   5       75.96       69.46      8.78 o 
  -6  10   5       10.57        5.05      6.05 o 
  -5  10   5        1.75        1.70      6.45 o 
  -4  10   5        7.72       -1.03      9.23 o 
  -3  10   5       10.10       17.03      8.62 o 
  -2  10   5        2.72       -4.58      7.03 o 
  -1  10   5      169.07      175.88     10.17 o 
   0  10   5       27.74       16.76      5.61 o 
   1  10   5      276.28      291.87     13.15 o 
   2  10   5       29.54       37.00      7.41 o 
   3  10   5      286.05      280.99     15.91 o 
   4  10   5       84.51       95.82     14.78 o 
   5  10   5        1.26        4.20      6.31 o 
  -4  11   5       41.88       48.20     19.71 o 
  -3  11   5       22.62       35.31      8.19 o 
  -2  11   5        5.69       12.02      7.80 o 
  -1  11   5      264.90      271.50     14.83 o 
   0  11   5        0.05        1.04      8.51 o 
   1  11   5      150.09      165.25     11.83 o 
   2  11   5      192.07      188.49     16.96 o 
 -13   0   6       13.13       18.53     11.04 o 
 -12   0   6      112.16      108.86     10.31 o 
 -11   0   6       37.12       37.99      6.10 o 
 -10   0   6        0.00       -0.34      5.40 o 
  -9   0   6       96.53       94.79      9.10 o 
  -8   0   6        0.09       -1.84      5.69 o 
  -7   0   6      306.70      292.19     10.98 o 
  -6   0   6       41.53       39.10      5.81 o 
  -5   0   6        9.23        4.37      5.05 o 
  -4   0   6       33.85       29.36      5.10 o 
  -3   0   6      161.76      161.58      8.60 o 
  -2   0   6      556.46      495.66     11.86 o 
  -1   0   6      208.24      197.35      7.22 o 
   0   0   6      415.29      414.27     10.54 o 
   1   0   6       76.86       84.87      6.01 o 
   2   0   6      130.49      130.27      7.34 o 
   3   0   6        0.08       -3.34      4.58 o 
   4   0   6       16.03       12.48      5.70 o 
   5   0   6      230.75      246.24      9.42 o 
   6   0   6      396.69      409.87     13.93 o 
   7   0   6        6.08        5.73      6.36 o 
   8   0   6      541.31      581.46     18.90 o 
   9   0   6        5.84        6.43      7.82 o 
  10   0   6      137.13      142.19     10.59 o 
  11   0   6       20.10       20.53     14.39 o 
  12   0   6       72.00       83.04     18.53 o 
 -13   1   6        3.45        7.22      4.95 o 
 -12   1   6       64.17       66.90      6.00 o 
 -11   1   6       11.20        6.47      3.87 o 
 -10   1   6      148.45      151.39     10.25 o 
  -9   1   6       35.83       13.51      4.81 o 
  -8   1   6       65.74       55.52      6.11 o 
  -7   1   6       40.54       55.16      5.82 o 
  -6   1   6        4.81        5.67      3.94 o 
  -5   1   6      640.87      603.98      9.60 o 
  -4   1   6     1706.30     1656.79     17.44 o 
  -3   1   6      531.09      542.22      9.75 o 
  -2   1   6       42.63       47.05      3.69 o 
  -1   1   6      329.32      341.21      6.92 o 
   0   1   6      314.22      319.21      7.17 o 
   1   1   6      387.74      400.13      7.47 o 
   2   1   6      198.53      191.01      5.20 o 
   3   1   6       70.37       75.83      4.13 o 
   4   1   6        4.21        5.19      4.12 o 
   5   1   6      531.27      530.69     12.16 o 
   6   1   6      263.35      294.68      8.52 o 
   7   1   6       22.71       30.61      4.92 o 
   8   1   6      292.19      304.78      9.39 o 
   9   1   6        0.00        2.13      5.97 o 
  10   1   6       21.52       24.63      6.17 o 
  11   1   6       10.54       23.10      6.39 o 
  12   1   6        1.14       -6.69      6.69 o 
 -13   2   6       67.54       71.54      8.71 o 
 -12   2   6       42.48       31.04      7.03 o 
 -11   2   6      194.95      181.04     10.79 o 
 -10   2   6      237.06      204.73      9.75 o 
  -9   2   6       68.54       60.96      6.78 o 
  -8   2   6      116.74      126.40      8.45 o 
  -7   2   6     1032.04     1024.42     24.03 o 
  -6   2   6     1306.37     1207.58     16.19 o 
  -5   2   6        2.26        6.07      3.56 o 
  -4   2   6      204.99      199.39      6.38 o 
  -3   2   6        0.02       -3.28      3.28 o 
  -2   2   6       73.29       74.95      4.38 o 
  -1   2   6     2329.77     2455.06     22.46 o 
   0   2   6      175.39      185.68      6.06 o 
   1   2   6        1.63        4.70      3.34 o 
   2   2   6      283.22      302.78      7.62 o 
   3   2   6        0.04        0.57      3.00 o 
   4   2   6       95.22       87.69      5.05 o 
   5   2   6      487.54      485.79      9.93 o 
   6   2   6       58.54       82.64      9.10 o 
   7   2   6       36.28       37.99      6.40 o 
   8   2   6        4.40        3.48      5.64 o 
   9   2   6      247.91      237.77     10.35 o 
  10   2   6        9.19        7.84      5.60 o 
  11   2   6      243.46      238.78     12.24 o 
  12   2   6       37.58       37.06     10.25 o 
 -12   3   6        0.01       -0.76      4.61 o 
 -11   3   6       53.92       57.87      8.10 o 
 -10   3   6      102.55      111.07      9.38 o 
  -9   3   6       12.24        9.05      6.36 o 
  -8   3   6        4.75       11.50      5.94 o 
  -7   3   6      130.12      130.11      9.17 o 
  -6   3   6       14.50       17.57      4.25 o 
  -5   3   6      338.78      311.41      8.56 o 
  -4   3   6      244.45      260.63      7.16 o 
  -3   3   6       83.89       78.02      4.75 o 
  -2   3   6      130.14      137.47      5.92 o 
  -1   3   6        2.64       -2.87      2.87 o 
   0   3   6      159.38      183.79      5.85 o 
   1   3   6      221.54      254.59      6.63 o 
   2   3   6     1475.07     1563.49     18.34 o 
   3   3   6        9.18        3.10      3.32 o 
   4   3   6       66.71       82.38      7.75 o 
   5   3   6       14.19       15.18      5.74 o 
   6   3   6       61.00       55.13      9.22 o 
   7   3   6       34.03       30.97      8.33 o 
   8   3   6       83.45       97.95      8.53 o 
   9   3   6        3.21        2.01      6.64 o 
  10   3   6        8.76       10.54      6.34 o 
  11   3   6       64.80       57.53      8.04 o 
 -12   4   6        0.00       -4.80      4.80 o 
 -11   4   6       95.58       98.92      7.92 o 
 -10   4   6      145.74      141.11      9.68 o 
  -9   4   6       26.65       21.59      6.19 o 
  -8   4   6       39.55       29.84      6.65 o 
  -7   4   6       12.48       15.53      6.69 o 
  -6   4   6      513.80      478.09     13.82 o 
  -5   4   6       10.74        8.80      4.35 o 
  -4   4   6        5.92       12.11      4.13 o 
  -3   4   6        2.02        2.36      3.49 o 
  -2   4   6        2.83        0.96      3.53 o 
  -1   4   6       26.96       41.06      4.03 o 
   0   4   6       21.86       22.76      4.00 o 
   1   4   6        0.02       -3.73      3.73 o 
   2   4   6       75.11       70.82      4.98 o 
   3   4   6       27.27       17.75      5.02 o 
   4   4   6      305.69      314.68     11.78 o 
   5   4   6       67.19       84.04      8.87 o 
   6   4   6      148.64      158.40     12.12 o 
   7   4   6        0.13       -6.82      6.82 o 
   8   4   6        0.01        7.34      6.11 o 
   9   4   6      117.16      121.37      9.17 o 
  10   4   6        7.34        3.89      6.79 o 
  11   4   6      180.74      178.98     15.78 o 
 -11   5   6       70.13       84.32      6.95 o 
 -10   5   6       16.94       12.46      5.30 o 
  -9   5   6       14.60       -5.96      8.84 o 
  -8   5   6       74.75       82.23      8.80 o 
  -7   5   6        0.38       -5.53      6.03 o 
  -6   5   6       98.90       89.93      7.74 o 
  -5   5   6       28.61       29.25      6.69 o 
  -4   5   6       24.83       20.66      4.73 o 
  -3   5   6      160.86      165.24      7.47 o 
  -2   5   6        0.65        3.14      4.40 o 
  -1   5   6       11.01       11.49      4.52 o 
   0   5   6       65.25       64.32      5.56 o 
   1   5   6        0.01       -4.25      4.25 o 
   2   5   6       13.33        4.29      4.79 o 
   3   5   6        0.14       -3.14      5.76 o 
   4   5   6       29.32       25.73     16.47 o 
   5   5   6       32.62       64.83     14.36 o 
   6   5   6      129.49      140.40     13.48 o 
   7   5   6        2.18       -0.90      7.01 o 
   8   5   6      154.29      171.33     14.74 o 
   9   5   6      486.06      495.02     17.99 o 
  10   5   6       11.86        5.83      6.42 o 
 -11   6   6       22.53       20.31      7.66 o 
 -10   6   6      133.59      149.44      8.76 o 
  -9   6   6       69.36       73.93     12.07 o 
  -8   6   6        2.42       18.72      9.20 o 
  -7   6   6      111.74      103.75     13.35 o 
  -6   6   6        4.48       -0.60      5.84 o 
  -5   6   6      734.18      709.75     18.04 o 
  -4   6   6      197.31      189.70     11.16 o 
  -3   6   6      210.31      209.33     11.84 o 
  -2   6   6       10.49        6.51      4.61 o 
  -1   6   6       62.35       67.13      5.84 o 
   0   6   6       73.62       80.55      7.11 o 
   1   6   6        3.05        1.30      5.13 o 
   2   6   6       13.96        7.56      4.81 o 
   3   6   6      111.83      124.60     12.42 o 
   4   6   6        9.56        9.95      8.85 o 
   5   6   6      124.58      117.39     12.52 o 
   6   6   6       19.14       15.43      9.32 o 
   7   6   6      282.89      276.31     47.73 o 
   8   6   6      332.74      335.03     14.39 o 
   9   6   6      475.15      526.84     22.46 o 
  10   6   6       12.21        8.28     12.61 o 
 -10   7   6        8.08       11.78      7.38 o 
  -9   7   6       54.14       75.28      8.31 o 
  -8   7   6        8.56       12.61      6.37 o 
  -7   7   6       19.12       44.94     13.80 o 
  -6   7   6       38.81       31.97      8.17 o 
  -5   7   6       20.82       18.44      7.25 o 
  -4   7   6      847.92      826.64     24.23 o 
  -3   7   6      775.17      717.57     34.31 o 
  -2   7   6      559.44      558.99     17.44 o 
  -1   7   6       40.06       46.49     10.06 o 
   0   7   6      158.21      164.29     19.49 o 
   1   7   6      447.64      424.45     24.15 o 
   2   7   6       58.51       49.08     13.52 o 
   3   7   6       10.86        8.76     11.98 o 
   4   7   6      215.31      196.23     20.50 o 
   5   7   6      546.04      519.80     36.71 o 
   6   7   6      914.15      958.44     32.81 o 
   7   7   6       44.22       30.25     11.57 o 
   8   7   6       57.15       37.74     10.55 o 
   9   7   6      120.85       93.46     15.77 o 
  -9   8   6       22.29        8.28      9.86 o 
  -8   8   6        0.36        7.58      5.83 o 
  -7   8   6       85.63       73.44     12.01 o 
  -6   8   6       52.24       16.71      8.87 o 
  -5   8   6       23.05       23.51      6.96 o 
  -4   8   6      100.61      106.82      8.76 o 
  -3   8   6      103.61      112.95      9.12 o 
  -2   8   6      145.55      126.58     10.01 o 
  -1   8   6      376.30      376.66     16.49 o 
   0   8   6      164.79      169.97     12.45 o 
   1   8   6      276.11      291.04     14.88 o 
   2   8   6       17.39       23.84     12.79 o 
   3   8   6      362.15      338.69     21.34 o 
   4   8   6        4.06       -3.94     10.42 o 
   5   8   6       69.94       83.98     19.32 o 
   6   8   6        1.36      -13.40     13.40 o 
   7   8   6       24.23       12.99      9.61 o 
  -7   9   6      219.86      221.02     18.01 o 
  -6   9   6       65.71       60.17     11.95 o 
  -5   9   6      144.81      146.40     10.71 o 
  -4   9   6        1.18        3.72      9.03 o 
  -3   9   6        5.96       12.79     10.64 o 
  -2   9   6       12.88       25.23     10.30 o 
  -1   9   6       89.04       84.19     10.19 o 
   0   9   6       46.04       34.79     17.74 o 
   1   9   6       48.89       34.31     12.63 o 
   2   9   6        2.20        3.87     10.60 o 
   3   9   6       15.39       10.04     10.27 o 
   4   9   6        2.90      -13.80     13.80 o 
   5   9   6        0.12       13.80     13.80 o 
   6   9   6        6.32       23.65     14.19 o 
  -4  10   6       34.07       43.24      8.35 o 
  -3  10   6       10.23       19.35      6.98 o 
  -2  10   6      106.59      101.90      9.45 o 
  -1  10   6       16.89        5.91     13.01 o 
   0  10   6        0.10        0.79     12.61 o 
   1  10   6        4.55       -0.91     16.95 o 
   2  10   6      313.34      359.42     26.83 o 
   3  10   6       23.59       -2.76     12.61 o 
   4  10   6        7.52       18.13     12.61 o 
 -12   1   7        0.85        4.36      6.22 o 
 -11   1   7       21.45       28.47      6.05 o 
 -10   1   7        0.02        1.23      4.09 o 
  -9   1   7       13.02        7.25      4.36 o 
  -8   1   7       17.82       16.45      4.78 o 
  -7   1   7       17.34       10.55      3.88 o 
  -6   1   7       66.45       67.66      5.52 o 
  -5   1   7       93.10       99.89      4.89 o 
  -4   1   7      198.35      199.10      6.01 o 
  -3   1   7      830.04      821.52      9.17 o 
  -2   1   7        6.71        3.03      3.27 o 
  -1   1   7        6.73        5.06      3.46 o 
   0   1   7      128.44      126.63      5.08 o 
   1   1   7      124.66      113.60      5.08 o 
   2   1   7        9.89        9.03      3.42 o 
   3   1   7      298.24      290.28      6.37 o 
   4   1   7       60.07       66.46      4.72 o 
   5   1   7      251.94      272.45      8.34 o 
   6   1   7       26.01       29.40      4.80 o 
   7   1   7       29.55       33.39      5.65 o 
   8   1   7        0.02       -1.82      5.74 o 
   9   1   7        1.89       -0.43      5.37 o 
  10   1   7        0.56        8.74      5.59 o 
  11   1   7       77.10       70.52      7.77 o 
 -12   2   7       35.33       23.63      5.83 o 
 -11   2   7      407.14      395.97     17.16 o 
 -10   2   7        1.64       15.36      6.37 o 
  -9   2   7        0.03       -3.04      5.63 o 
  -8   2   7      137.43      145.33     10.76 o 
  -7   2   7      181.08      168.72      8.11 o 
  -6   2   7      538.09      555.68     11.36 o 
  -5   2   7      823.03      816.85     11.50 o 
  -4   2   7      371.71      384.07      7.98 o 
  -3   2   7       18.95       17.25      3.26 o 
  -2   2   7       22.62       18.88      3.12 o 
  -1   2   7      641.95      648.12      9.42 o 
   0   2   7       91.64      106.54      4.87 o 
   1   2   7      147.48      159.84      5.55 o 
   2   2   7        1.17        1.26      3.34 o 
   3   2   7      535.67      529.87      9.46 o 
   4   2   7      213.00      219.06      7.63 o 
   5   2   7        1.59        8.14      5.08 o 
   6   2   7       83.10       95.84      8.67 o 
   7   2   7      147.28      152.70      8.31 o 
   8   2   7        0.34       -3.60      5.52 o 
   9   2   7      156.00      166.05      8.30 o 
  10   2   7        9.18        6.20      7.07 o 
  11   2   7       15.15        5.63      6.78 o 
 -11   3   7        4.03        9.51      6.11 o 
 -10   3   7        0.83       -8.10      9.85 o 
  -9   3   7      247.88      228.03     21.28 o 
  -8   3   7     1771.32     1718.02     31.87 o 
  -7   3   7      417.77      361.32     15.29 o 
  -6   3   7      131.80      116.47      6.52 o 
  -5   3   7        6.46        5.80      5.69 o 
  -4   3   7       77.89       82.28      6.88 o 
  -3   3   7      188.83      208.66      6.48 o 
  -2   3   7       59.76       68.30      4.45 o 
  -1   3   7       14.00       10.37      3.29 o 
   0   3   7       42.63       45.45      3.94 o 
   1   3   7        1.80        6.06      3.35 o 
   2   3   7     1145.53     1075.43     12.32 o 
   3   3   7       16.74       23.47      4.49 o 
   4   3   7       28.39       25.56      5.78 o 
   5   3   7        3.77        4.05      5.35 o 
   6   3   7       63.92       61.19     10.71 o 
   7   3   7      157.87      154.23      9.15 o 
   8   3   7       82.59      104.09     12.63 o 
   9   3   7       17.04        8.42      5.97 o 
  10   3   7       51.82       38.03      8.51 o 
 -11   4   7       70.22       77.64     17.74 o 
 -10   4   7       10.30       13.02      7.35 o 
  -9   4   7        8.15       13.24      6.15 o 
  -8   4   7       11.89       29.36      7.02 o 
  -7   4   7       26.67       36.19      7.50 o 
  -6   4   7       29.86       32.20      6.03 o 
  -5   4   7      300.66      320.93      9.19 o 
  -4   4   7       12.61       20.41      5.01 o 
  -3   4   7        0.52        7.70      3.99 o 
  -2   4   7        0.37       -0.72      3.94 o 
  -1   4   7      175.66      173.38      8.13 o 
   0   4   7       16.81       14.92      3.96 o 
   1   4   7      264.38      255.50      7.28 o 
   2   4   7        2.88       -1.72      3.92 o 
   3   4   7        0.05       -0.29      4.69 o 
   4   4   7        6.28       -5.80      6.21 o 
   5   4   7      424.92      445.42     15.10 o 
   6   4   7       68.89       76.04      9.47 o 
   7   4   7       17.37       10.74      6.52 o 
   8   4   7        0.05        2.42      6.07 o 
   9   4   7        0.46        2.24      7.40 o 
  10   4   7       11.91        5.44      5.96 o 
 -10   5   7        3.81        0.42      6.23 o 
  -9   5   7      151.43      156.01     10.84 o 
  -8   5   7       29.90       46.70      8.26 o 
  -7   5   7        4.18       -4.59      6.54 o 
  -6   5   7        0.59        5.14      6.02 o 
  -5   5   7       21.74       32.49      7.25 o 
  -4   5   7      303.48      278.32     12.16 o 
  -3   5   7      105.36       95.15      6.18 o 
  -2   5   7      145.26      134.75      6.82 o 
  -1   5   7       24.77       25.18      4.99 o 
   0   5   7       82.14       86.68      7.58 o 
   1   5   7       37.57       35.38      5.62 o 
   2   5   7       88.31       84.97      6.21 o 
   3   5   7        3.85       -7.79      7.79 o 
   4   5   7       22.50       28.43     12.18 o 
   5   5   7       40.27       48.08     10.27 o 
   6   5   7       10.57       12.72     11.44 o 
   7   5   7       22.90       26.92     12.79 o 
   8   5   7        1.68       -5.12      5.12 o 
   9   5   7        4.83        9.14     10.84 o 
  -9   6   7        0.52        2.03      7.23 o 
  -8   6   7       47.15       45.33      9.74 o 
  -7   6   7       93.21       79.24     12.13 o 
  -6   6   7        5.69        2.32      6.96 o 
  -5   6   7      707.20      749.03     26.90 o 
  -4   6   7       21.24       21.16      6.93 o 
  -3   6   7       21.07       17.97      5.29 o 
  -2   6   7       17.80       13.22      5.12 o 
  -1   6   7      725.02      689.80     12.82 o 
   0   6   7      241.12      224.10      8.26 o 
   1   6   7       32.45       25.43      5.24 o 
   2   6   7       92.96       94.97      8.39 o 
   3   6   7       33.56       32.42      7.38 o 
   4   6   7       29.25       48.86     10.49 o 
   5   6   7        0.46        9.00      9.33 o 
   6   6   7       44.25       46.52     12.35 o 
   7   6   7       42.25       42.47      8.71 o 
   8   6   7      343.99      330.46     17.44 o 
  -8   7   7       45.14       50.67      8.91 o 
  -7   7   7      169.15      189.25     19.92 o 
  -6   7   7        2.59       -0.20      8.48 o 
  -5   7   7       60.13       51.57      8.21 o 
  -4   7   7      106.54      104.68      9.94 o 
  -3   7   7       97.23       93.30     10.08 o 
  -2   7   7     1288.54     1319.60     35.95 o 
  -1   7   7       52.18       40.56     10.41 o 
   0   7   7       22.63       30.93      5.57 o 
   1   7   7       74.66       88.89      7.33 o 
   2   7   7       94.04       91.68      9.99 o 
   3   7   7       58.60       67.50     12.85 o 
   4   7   7        0.00       10.66     10.99 o 
   5   7   7       89.56      112.76     20.11 o 
   6   7   7       98.94       84.38     17.35 o 
   7   7   7        0.43      -11.04     11.04 o 
  -7   8   7       59.73       49.68     11.43 o 
  -6   8   7       77.88       72.55     13.80 o 
  -5   8   7        4.03        4.34     11.04 o 
  -4   8   7       68.48       47.00     10.04 o 
  -3   8   7        5.44        6.98     16.16 o 
  -2   8   7      113.75      105.06     10.64 o 
  -1   8   7      177.28      176.06     16.17 o 
   0   8   7      216.73      240.49     17.97 o 
   1   8   7      650.58      636.22     26.22 o 
   2   8   7       43.43       47.97     12.81 o 
   3   8   7        7.21       -7.25      9.37 o 
   4   8   7       56.41       62.13     11.98 o 
   5   8   7      134.47      124.22     18.14 o 
   6   8   7       69.23       90.29     15.38 o 
  -5   9   7       18.70       29.17     11.04 o 
  -4   9   7       19.01       22.47     11.04 o 
  -3   9   7        0.10        1.73      7.66 o 
  -2   9   7        2.49      -10.64     10.64 o 
  -1   9   7        1.15       -1.97     12.61 o 
   0   9   7       22.03       26.46      9.43 o 
   1   9   7       71.13       54.85     10.71 o 
   2   9   7       51.82       50.66     10.32 o 
   3   9   7        0.35      -13.01     13.01 o 
 -10   0   8       33.34       40.21     11.04 o 
  -9   0   8       81.52       79.53     11.31 o 
  -8   0   8        3.10       -5.54      5.76 o 
  -7   0   8       13.88        8.22      7.23 o 
  -6   0   8      123.94      127.77     10.59 o 
  -5   0   8      374.82      391.87     11.55 o 
  -4   0   8      239.59      226.38     12.35 o 
  -3   0   8      390.36      390.83     10.33 o 
  -2   0   8      550.63      548.79     13.09 o 
  -1   0   8      222.07      226.95      9.00 o 
   0   0   8     1455.57     1484.02     20.98 o 
   1   0   8     1339.42     1377.11     20.06 o 
   2   0   8       62.81       71.81      6.66 o 
   3   0   8        9.16        7.35      5.79 o 
   4   0   8       38.18       34.00      5.42 o 
   5   0   8       74.56       71.40      9.23 o 
   6   0   8       84.93       87.11     18.92 o 
   7   0   8      656.61      679.29     26.31 o 
   8   0   8      357.48      382.52     29.00 o 
   9   0   8      217.74      179.60     14.00 o 
 -11   1   8       20.36       22.47      8.67 o 
 -10   1   8       18.85       16.31      5.37 o 
  -9   1   8       27.00       21.25      5.83 o 
  -8   1   8      405.40      380.87     17.11 o 
  -7   1   8       90.63      110.21      6.49 o 
  -6   1   8      200.20      197.56      7.75 o 
  -5   1   8       20.01       10.72      3.64 o 
  -4   1   8      126.83      140.21      6.39 o 
  -3   1   8      747.41      734.17      9.34 o 
  -2   1   8     2515.04     2503.21     20.23 o 
  -1   1   8        1.40        0.58      3.26 o 
   0   1   8        0.87       -3.24      3.24 o 
   1   1   8      118.77      131.89      5.32 o 
   2   1   8      214.81      195.10      6.61 o 
   3   1   8        4.64        6.72      4.00 o 
   4   1   8      299.28      308.66      8.24 o 
   5   1   8        6.75        9.87      4.89 o 
   6   1   8       64.44       58.15      6.44 o 
   7   1   8        6.60       10.74      6.49 o 
   8   1   8        1.58       -0.21      5.69 o 
   9   1   8       33.90       36.91      8.42 o 
 -10   2   8      197.43      188.75     14.99 o 
  -9   2   8      117.24       76.41     10.17 o 
  -8   2   8        0.03       -5.76      5.76 o 
  -7   2   8        6.86        6.34      4.78 o 
  -6   2   8      168.51      172.76      8.53 o 
  -5   2   8     1820.56     1777.31     18.35 o 
  -4   2   8        8.23        8.60      3.59 o 
  -3   2   8       74.32       77.58      4.44 o 
  -2   2   8        0.02       -0.87      2.93 o 
  -1   2   8       32.59       26.59      3.92 o 
   0   2   8      116.84      134.57      5.50 o 
   1   2   8      970.33      992.00     12.50 o 
   2   2   8       28.81       28.96      4.17 o 
   3   2   8        4.80        8.23      4.35 o 
   4   2   8       41.13       30.70      5.52 o 
   5   2   8      274.13      263.22      8.37 o 
   6   2   8       71.68       79.00      7.24 o 
   7   2   8      151.75      156.26      7.74 o 
   8   2   8      178.83      163.77      7.30 o 
   9   2   8       27.41       31.79      5.63 o 
 -10   3   8        0.03        0.92      5.43 o 
  -9   3   8        3.22        4.77      7.29 o 
  -8   3   8       17.31       17.13      7.01 o 
  -7   3   8       23.77       13.94      5.06 o 
  -6   3   8       13.25        0.49      4.30 o 
  -5   3   8       12.17       12.47      4.52 o 
  -4   3   8      214.85      227.38      7.37 o 
  -3   3   8       83.54      100.13      5.38 o 
  -2   3   8       66.61       66.87      4.53 o 
  -1   3   8       95.95      101.35      4.90 o 
   0   3   8       70.01       65.18      4.16 o 
   1   3   8       58.17       53.93      4.31 o 
   2   3   8       37.60       43.67      4.46 o 
   3   3   8       30.41       31.77      5.58 o 
   4   3   8      869.79      866.69     16.50 o 
   5   3   8      105.04      105.12      8.58 o 
   6   3   8       13.79       23.19      6.81 o 
   7   3   8        0.97       -0.93      5.40 o 
   8   3   8       61.58       68.21      8.45 o 
   9   3   8        1.45        4.21      6.66 o 
 -10   4   8        6.91        8.08      5.85 o 
  -9   4   8        1.08        8.28      6.41 o 
  -8   4   8        3.33        8.02      7.49 o 
  -7   4   8        4.08        7.79      6.25 o 
  -6   4   8       48.78       41.30      5.15 o 
  -5   4   8      109.52      107.38      8.16 o 
  -4   4   8       35.46       25.53      4.73 o 
  -3   4   8       88.31       93.85      5.73 o 
  -2   4   8       35.83       40.87      4.66 o 
  -1   4   8      109.11      107.89      8.06 o 
   0   4   8       55.74       56.99      4.82 o 
   1   4   8       64.06       71.49      5.68 o 
   2   4   8        0.51       -1.80      4.05 o 
   3   4   8       67.37       67.17      8.38 o 
   4   4   8       27.63       21.54      7.52 o 
   5   4   8       99.82      105.45     10.59 o 
   6   4   8       68.39       58.37      7.06 o 
   7   4   8       55.48       52.30      6.09 o 
   8   4   8      124.60      106.63      8.39 o 
  -9   5   8       27.93       43.85     17.35 o 
  -8   5   8       10.11        3.75      6.64 o 
  -7   5   8       58.55       70.66      9.55 o 
  -6   5   8       28.96       22.79      7.66 o 
  -5   5   8        1.80        6.84      4.57 o 
  -4   5   8       75.23       77.98      7.77 o 
  -3   5   8      109.93      111.28      6.26 o 
  -2   5   8        0.23        1.08      4.25 o 
  -1   5   8       14.02       14.80      4.46 o 
   0   5   8        3.53        6.61      4.39 o 
   1   5   8       30.47       24.14      4.92 o 
   2   5   8      111.73      121.13      7.70 o 
   3   5   8        0.66        1.02      7.13 o 
   4   5   8        4.51        9.91     11.56 o 
   5   5   8        8.03        4.58     10.21 o 
   6   5   8       54.87       60.07     17.15 o 
   7   5   8       38.69       58.74     14.98 o 
   8   5   8       19.98       21.29     12.22 o 
  -8   6   8      155.10      153.41     16.96 o 
  -7   6   8       21.47        2.89     14.19 o 
  -6   6   8       11.02       11.12      8.22 o 
  -5   6   8       31.50       27.14     23.65 o 
  -4   6   8       18.61       26.30      5.19 o 
  -3   6   8       36.05       38.81      5.09 o 
  -2   6   8       35.07       41.55      5.21 o 
  -1   6   8      161.56      155.06      7.67 o 
   0   6   8      175.29      163.15      9.07 o 
   1   6   8        6.57        4.78      4.54 o 
   2   6   8        0.63       -3.15      6.84 o 
   3   6   8        8.07        6.47      7.67 o 
   4   6   8      115.42      122.31     14.42 o 
   5   6   8        1.71        5.09      7.81 o 
   6   6   8        4.81       10.25     13.40 o 
   7   6   8        3.94       -9.85     11.43 o 
  -7   7   8      134.37      125.80     13.80 o 
  -6   7   8       10.79       23.35      7.69 o 
  -5   7   8        7.06       -1.53      7.07 o 
  -4   7   8       74.81       65.05     10.32 o 
  -3   7   8        7.54        6.05      7.24 o 
  -2   7   8     1011.37      865.35     16.52 o 
  -1   7   8        5.21        6.55      5.29 o 
   0   7   8      127.21      104.57      7.08 o 
   1   7   8      178.71      175.40     10.42 o 
   2   7   8      106.54      104.59     13.03 o 
   3   7   8       71.14       70.04      8.47 o 
   4   7   8        1.63       -5.03     10.25 o 
   5   7   8       35.09       50.07     14.98 o 
  -5   8   8       18.63       -1.18      9.07 o 
  -4   8   8       11.80       -6.70      9.07 o 
  -3   8   8        0.29       -7.49      7.49 o 
  -2   8   8       10.21        0.74      8.48 o 
  -1   8   8        1.31        1.58     12.61 o 
   0   8   8       21.51       19.25      9.33 o 
   1   8   8      853.99      879.52     26.95 o 
   2   8   8       59.48       54.73     14.98 o 
   3   8   8       89.63       90.29     16.56 o 
   4   8   8       88.22       83.59     15.38 o 
  -9   1   9        2.13       -5.43      5.43 o 
  -8   1   9        0.37        0.06      3.90 o 
  -7   1   9      154.51      162.20      7.08 o 
  -6   1   9        0.05        1.20      3.83 o 
  -5   1   9       11.07        8.11      3.48 o 
  -4   1   9        7.77        7.19      3.47 o 
  -3   1   9        0.51       -0.87      2.98 o 
  -2   1   9      504.29      495.37      9.95 o 
  -1   1   9      135.34      138.14      6.74 o 
   0   1   9      404.53      398.39      7.92 o 
   1   1   9      194.04      199.12      6.58 o 
   2   1   9       18.19       15.45      4.39 o 
   3   1   9      363.20      373.57     11.15 o 
   4   1   9       85.12       90.67      9.07 o 
   5   1   9       25.84       31.93      7.19 o 
   6   1   9      138.41      114.11      8.80 o 
   7   1   9       52.64       54.49      6.62 o 
   8   1   9        0.69       13.77      7.29 o 
  -9   2   9       24.23       19.05      6.27 o 
  -8   2   9       25.76       28.68      7.51 o 
  -7   2   9       18.69       15.63      5.29 o 
  -6   2   9        1.20       -2.77      4.01 o 
  -5   2   9      193.21      214.07      7.32 o 
  -4   2   9       62.58       65.18      4.38 o 
  -3   2   9      395.23      391.25     10.31 o 
  -2   2   9       21.06       24.77      3.54 o 
  -1   2   9        1.17       -1.82      3.58 o 
   0   2   9      172.12      177.03      6.35 o 
   1   2   9      607.57      615.11     10.47 o 
   2   2   9       22.95       16.32      4.67 o 
   3   2   9       12.34        9.85      6.17 o 
   4   2   9      203.11      204.74     11.13 o 
   5   2   9       75.61       83.26      8.04 o 
   6   2   9        4.02       -3.95      5.94 o 
   7   2   9        5.09       11.42      5.44 o 
  -9   3   9        5.66        9.85      8.28 o 
  -8   3   9       15.90        7.28     10.64 o 
  -7   3   9        5.96       -4.34      5.20 o 
  -6   3   9      350.71      295.18     10.15 o 
  -5   3   9        2.15        2.00      4.24 o 
  -4   3   9       71.81       74.44      5.25 o 
  -3   3   9       42.20       41.56      5.36 o 
  -2   3   9      220.04      199.81      9.22 o 
  -1   3   9       43.02       44.69      4.24 o 
   0   3   9        9.94       14.12      3.97 o 
   1   3   9       35.13       31.21      8.22 o 
   2   3   9        3.05       -4.57      4.87 o 
   3   3   9       20.53       17.83      6.92 o 
   4   3   9      690.28      679.13     17.35 o 
   5   3   9       40.17       40.22      6.51 o 
   6   3   9       72.90       91.80     10.39 o 
   7   3   9       29.14       39.71      8.14 o 
  -8   4   9       15.38       20.50      6.41 o 
  -7   4   9        1.51       -5.43      5.43 o 
  -6   4   9       58.12       58.84      5.58 o 
  -5   4   9        8.85        1.51      4.35 o 
  -4   4   9      133.17      145.39      6.95 o 
  -3   4   9      344.43      311.38      9.89 o 
  -2   4   9       17.40       18.91      4.07 o 
  -1   4   9       15.15       18.32      3.88 o 
   0   4   9       25.72       29.39      4.26 o 
   1   4   9      120.47      119.02      5.71 o 
   2   4   9       46.84       41.52      5.81 o 
   3   4   9      184.15      186.73      9.03 o 
   4   4   9        2.04       -4.86      5.97 o 
   5   4   9       69.83       74.15      7.13 o 
   6   4   9        0.46        5.12     11.04 o 
  -7   5   9      251.54      282.41     14.51 o 
  -6   5   9      148.30      156.65     10.12 o 
  -5   5   9        2.11       -0.58      4.19 o 
  -4   5   9        2.86        6.28      4.56 o 
  -3   5   9       43.87       45.31      5.03 o 
  -2   5   9        4.14        7.96      4.15 o 
  -1   5   9       58.75       50.85      6.88 o 
   0   5   9      249.77      254.76      8.01 o 
   1   5   9        0.27       -1.34     11.37 o 
   2   5   9      106.89      110.10      8.94 o 
   3   5   9      146.34      125.69     19.31 o 
   4   5   9      202.10      204.94     10.73 o 
   5   5   9        2.20       18.13     13.80 o 
  -6   6   9       12.91       32.96     10.84 o 
  -5   6   9       58.68       73.61      9.61 o 
  -4   6   9       18.24       18.28      4.84 o 
  -3   6   9      146.58      133.69      6.53 o 
  -2   6   9       23.21       21.27      4.65 o 
  -1   6   9       40.97       35.90      7.61 o 
   0   6   9       14.54       16.40      6.19 o 
   1   6   9      398.77      372.62     12.27 o 
   2   6   9       10.30       17.29      6.10 o 
   3   6   9        1.07       -5.61      5.61 o 
   4   6   9       45.46       51.65     14.19 o 
  -3   7   9        5.32       -7.88      9.85 o 
  -2   7   9       85.67       80.43     13.80 o 
  -1   7   9       73.49       82.80     14.59 o 
   0   7   9      160.58      143.95     18.14 o 
  -7   0  10        0.36        3.94      7.88 o 
  -6   0  10        5.22       -1.31      5.21 o 
  -5   0  10        3.69        0.08      5.31 o 
  -4   0  10       59.16       77.67     14.19 o 
  -3   0  10       15.66       16.44      6.30 o 
  -2   0  10        1.56       -2.97      5.25 o 
  -1   0  10       25.74       31.31     11.27 o 
   0   0  10      100.92      118.37     11.15 o 
   1   0  10     1571.20     1542.82     28.30 o 
   2   0  10       21.94       35.27     11.83 o 
   3   0  10     1086.41     1090.38     30.56 o 
   4   0  10      202.89      204.30     18.14 o 
   5   0  10        1.91       18.13     10.25 o 
  -7   1  10       16.59       19.71      8.67 o 
  -6   1  10       99.94      110.19     10.11 o 
  -5   1  10       73.41       77.78      5.02 o 
  -4   1  10        3.62       -0.49      5.80 o 
  -3   1  10        0.48       -4.82      4.82 o 
  -2   1  10      386.45      393.14     10.35 o 
  -1   1  10        4.71       -2.24      4.68 o 
   0   1  10      532.55      542.70     12.40 o 
   1   1  10        1.12        5.37      4.90 o 
   2   1  10       60.93       54.43      7.17 o 
   3   1  10        4.96        7.29      6.68 o 
   4   1  10        5.64       -1.37      6.03 o 
   5   1  10        3.16        8.85      6.79 o 
  -7   2  10        5.00        7.88      7.49 o 
  -6   2  10        0.71        0.20      3.93 o 
  -5   2  10        1.80        3.68      3.75 o 
  -4   2  10        5.69        7.85      3.75 o 
  -3   2  10      356.64      354.39     15.14 o 
  -2   2  10       76.59       80.85      6.81 o 
  -1   2  10       17.75        9.99      5.74 o 
   0   2  10        0.43       -2.23      5.02 o 
   1   2  10       66.80       78.18      7.19 o 
   2   2  10        4.96        5.05      5.89 o 
   3   2  10       28.50       23.28      6.96 o 
   4   2  10        0.04       -5.13      5.48 o 
   5   2  10        2.02       -5.52      5.52 o 
  -6   3  10        1.45        4.34      6.13 o 
  -5   3  10        0.11       -3.44      3.44 o 
  -4   3  10       14.40       11.73      3.82 o 
  -3   3  10       95.60      114.96      5.34 o 
  -2   3  10      155.93      152.79      9.90 o 
  -1   3  10        3.49        6.53      5.85 o 
   0   3  10       50.75       43.96      9.99 o 
   1   3  10       66.34       79.22      7.94 o 
   2   3  10       56.35       58.78     13.58 o 
   3   3  10        8.48        7.22      5.91 o 
   4   3  10       48.88       43.71      7.53 o 
  -6   4  10       23.43       28.38      9.86 o 
  -5   4  10       45.86       24.07      5.81 o 
  -4   4  10       55.92       64.81      4.70 o 
  -3   4  10        7.14       18.32      5.97 o 
  -2   4  10        3.64        3.82      5.53 o 
  -1   4  10       91.01       96.63      8.27 o 
   0   4  10       11.16        8.77      8.94 o 
   1   4  10       25.90       21.50     13.99 o 
   2   4  10        3.43       -7.82      8.42 o 
  -4   5  10        7.39        9.07      9.85 o 
  -3   5  10       14.21       17.16     10.84 o 
  -2   5  10      194.49      188.39     13.25 o 
  -1   5  10        3.09        1.18     10.64 o 
   0   5  10        1.19        7.49     11.43 o 
  -2   1  11       33.80       28.78      9.86 o 
  -1   1  11       19.04       19.32      9.86 o 
  -1   2  11       15.83       16.16      8.67 o 
                                                 
